# Supplementary material for: Dimethyl 2-nitro­terephthalate
Source: Acta Crystallogr Sect E Struct Rep Online. 2008 Oct 31;64(Pt 11):o2215. doi: 10.1107/S160053680803465X (PMC2959495; doi:10.1107/S160053680803465X)
Supplement: Supplementary file 1 [file e-64-o2215-sup1.cif]

##############################################################################
###                                                                        ###
###        Electronic paper (Acta Crystallographica Section E)             ###
###                                                                        ###
##############################################################################
#                                                                            #
# This CIF contains the data in a paper accepted for publication in Acta     #
# Crystallographica Section E. It conforms to the requirements of Notes      #
# for Authors for Section E, and has been peer reviewed under the auspices   #
# of the IUCr Commission on Journals.                                        #
#                                                                            #
# Full details of the Crystallographic Information File format               #
# are given in the paper "The Crystallographic Information File (CIF):       #
# a New Standard Archive File for Crystallography" by S. R. Hall, F. H.      #
# Allen and I. D. Brown [Acta Cryst. (1991), A47, 655-685].                  #
#                                                                            #
# The current version of the core CIF dictionary is obtainable from          #
# ftp://ftp.iucr.org/pub/cif_core.dic. The current version number is 2.4.    #
#                                                                            #
# Software is freely available for graphical display of the structure(s) in  #
# this CIF.  For information consult the CIF home page http://www.iucr.org/  #
# cif/home.html                                                              #
#                                                                            #
# This file may be used for bona fide research purposes within the           #
# scientific community so long as proper attribution is given to the journal # 
# article from which it was obtained.                                        #
#                                                                            #
##############################################################################
                                             
data_I
_audit_creation_method     SHELXL-97
_chemical_name_systematic
;
Dimethyl 2-nitroterephthalate
;
_chemical_name_common     ?
_chemical_formula_moiety     'C10 H9 N O6'
_chemical_formula_sum     'C10 H9 N O6'
_chemical_formula_iupac     'C10 H9 N O6'
_chemical_formula_weight     239.18
_chemical_melting_point     ?
_symmetry_cell_setting     'Monoclinic'
_symmetry_space_group_name_H-M     'P 21/n'
_symmetry_space_group_name_Hall     '-P 2yn'
loop_
    _symmetry_equiv_pos_as_xyz
    'x, y, z'
    '-x+1/2, y+1/2, -z+1/2'
    '-x, -y, -z'
    'x-1/2, -y-1/2, z-1/2'
_cell_length_a     6.9080(14)
_cell_length_b     12.662(3)
_cell_length_c     12.231(2)
_cell_angle_alpha     90.00
_cell_angle_beta     98.18(3)
_cell_angle_gamma     90.00
_cell_volume     1058.9(4)
_cell_formula_units_Z     4
_cell_measurement_reflns_used     25
_cell_measurement_theta_min     10
_cell_measurement_theta_max     13
_cell_measurement_temperature     293(2)
_exptl_crystal_description     'block'
_exptl_crystal_colour     'colourless'
_exptl_crystal_size_max     0.30
_exptl_crystal_size_mid     0.30
_exptl_crystal_size_min     0.10
_exptl_crystal_density_diffrn     1.500
_exptl_crystal_density_meas     ?
_exptl_crystal_density_method     'not measured'
_exptl_crystal_F_000     496
_exptl_absorpt_coefficient_mu     0.127
_exptl_absorpt_correction_type     psi-scan
_exptl_absorpt_process_details     '(CAD-4 Software; Enraf--Nonius,1989)'
_exptl_absorpt_correction_T_min     0.9630
_exptl_absorpt_correction_T_max     0.9874
_exptl_special_details
;
;
_diffrn_ambient_temperature     293(2)
_diffrn_radiation_type     MoK\a
_diffrn_radiation_wavelength     0.71073
_diffrn_radiation_source     'fine-focus sealed tube'
_diffrn_radiation_monochromator     graphite
_diffrn_measurement_device_type     'Enraf--Nonius CAD-4'
_diffrn_measurement_method     \w/2\q
_diffrn_detector_area_resol_mean     ?
_diffrn_reflns_number     2052
_diffrn_reflns_av_R_equivalents     0.0572
_diffrn_reflns_av_sigmaI/netI     0.0402
_diffrn_reflns_theta_min     2.33
_diffrn_reflns_theta_max     25.27
_diffrn_reflns_theta_full     25.27
_diffrn_measured_fraction_theta_max     0.984
_diffrn_measured_fraction_theta_full     0.984
_diffrn_reflns_limit_h_min     -8
_diffrn_reflns_limit_h_max     8
_diffrn_reflns_limit_k_min     0
_diffrn_reflns_limit_k_max     15
_diffrn_reflns_limit_l_min     0
_diffrn_reflns_limit_l_max     14
_diffrn_standards_number     3
_diffrn_standards_interval_count     200
_diffrn_standards_interval_time     120
_diffrn_standards_decay_%     2
_refine_special_details
;
Refinement of <i>F</i>^2^ against ALL reflections. The weighted <i>R</i>-factor
<i>wR</i> and goodness of fit <i>S</i> are based on <i>F</i>^2^, conventional
<i>R</i>-factors <i>R</i> are based on <i>F</i>, with <i>F</i> set to zero for
negative <i>F</i>^2^. The threshold expression of <i>F</i>^2^ >
\s(<i>F</i>^2^) is used only for calculating <i>R</i>-factors(gt) <i>etc</i>.
and is not relevant to the choice of reflections for refinement.
<i>R</i>-factors based on <i>F</i>^2^ are statistically about twice as large
as those based on <i>F</i>, and <i>R</i>- factors based on ALL data will be
even larger.
;
_reflns_number_total     1889
_reflns_number_gt     1245
_reflns_threshold_expression     I>2\s(I)
_refine_ls_structure_factor_coef     Fsqd
_refine_ls_matrix_type     full
_refine_ls_R_factor_all     0.1163
_refine_ls_R_factor_gt     0.0781
_refine_ls_wR_factor_gt     0.1683
_refine_ls_wR_factor_ref     0.2013
_refine_ls_goodness_of_fit_ref     1.005
_refine_ls_restrained_S_all     1.005
_refine_ls_number_reflns     1889
_refine_ls_number_parameters     156
_refine_ls_number_restraints     0
_refine_ls_hydrogen_treatment     constr
_refine_ls_weighting_scheme     calc
_refine_ls_weighting_details
              'calc w=1/[\s^2^(Fo^2^)+(0.05P)^2^+3.5P] where P=(Fo^2^+2Fc^2^)/3'
_atom_sites_solution_hydrogens     geom
_atom_sites_solution_primary     direct
_atom_sites_solution_secondary     difmap
_refine_ls_shift/su_max     0.000
_refine_ls_shift/su_mean     0.000
_refine_diff_density_max     0.291
_refine_diff_density_min     -0.306
_refine_ls_extinction_method     'SHELXL97 (Sheldrick, 2008)'
_refine_ls_extinction_coef     0.053(8)
loop_
    _atom_type_symbol
    _atom_type_description
    _atom_type_scat_dispersion_real
    _atom_type_scat_dispersion_imag
    _atom_type_scat_source
    'C' 'C' 0.0033 0.0016
                         'International Tables Vol C Tables 4.2.6.8 and 6.1.1.4'
    'H' 'H' 0.0000 0.0000
                         'International Tables Vol C Tables 4.2.6.8 and 6.1.1.4'
    'N' 'N' 0.0061 0.0033
                         'International Tables Vol C Tables 4.2.6.8 and 6.1.1.4'
    'O' 'O' 0.0106 0.0060
                         'International Tables Vol C Tables 4.2.6.8 and 6.1.1.4'
_computing_data_collection     'CAD-4 Software (Enraf--Nonius,1989)'
_computing_cell_refinement     'CAD-4 Software (Enraf--Nonius,1989)'
_computing_data_reduction     'XCAD4 (Harms & Wocadlo, 1995)'
_computing_structure_solution     'SHELXS97 (Sheldrick, 2008)'
_computing_structure_refinement     'SHELXL97 (Sheldrick, 2008)'
_computing_molecular_graphics     'SHELXL97 (Sheldrick, 2008)'
_computing_publication_material     'SHELXL97 (Sheldrick, 2008)'
loop_
    _atom_site_type_symbol
    _atom_site_label
    _atom_site_fract_x
    _atom_site_fract_y
    _atom_site_fract_z
    _atom_site_U_iso_or_equiv
    _atom_site_adp_type
    _atom_site_calc_flag
    _atom_site_refinement_flags
    _atom_site_occupancy
    _atom_site_disorder_assembly
    _atom_site_disorder_group
    O O6 0.0321(5) 0.4552(3) 0.8800(3) 0.0576(9) Uani d . 1 . .
    O O2 0.7697(5) 0.0539(2) 1.0189(3) 0.0634(10) Uani d . 1 . .
    O O1 0.8957(5) 0.2101(3) 1.0787(3) 0.0584(9) Uani d . 1 . .
    O O5 0.0234(5) 0.3733(3) 0.7173(3) 0.0633(10) Uani d . 1 . .
    O O4 0.1497(6) 0.0806(3) 0.7385(3) 0.0755(12) Uani d . 1 . .
    N N 0.1105(6) 0.1519(3) 0.8006(3) 0.0545(11) Uani d . 1 . .
    C C3 0.5871(6) 0.2093(3) 0.9698(3) 0.0397(10) Uani d . 1 . .
    O O3 -0.0550(5) 0.1733(3) 0.8156(4) 0.0806(13) Uani d . 1 . .
    C C2 0.7594(7) 0.1483(3) 1.0248(4) 0.0445(11) Uani d . 1 . .
    C C8 0.5802(7) 0.3193(3) 0.9806(4) 0.0489(11) Uani d . 1 . .
    H H8A 0.6838 0.3561 1.0201 0.059 Uiso calc R 1 . .
    C C6 0.2593(6) 0.3208(3) 0.8712(3) 0.0412(10) Uani d . 1 . .
    C C7 0.4154(7) 0.3717(3) 0.9309(4) 0.0516(12) Uani d . 1 . .
    H H7A 0.4098 0.4447 0.9382 0.062 Uiso calc R 1 . .
    C C9 0.0911(7) 0.3822(3) 0.8120(4) 0.0470(11) Uani d . 1 . .
    C C10 -0.1157(8) 0.5271(4) 0.8335(5) 0.0629(14) Uani d . 1 . .
    H H10A -0.1305 0.5819 0.8859 0.094 Uiso calc R 1 . .
    H H10B -0.2373 0.4901 0.8155 0.094 Uiso calc R 1 . .
    H H10C -0.0790 0.5579 0.7677 0.094 Uiso calc R 1 . .
    C C5 0.2728(6) 0.2107(3) 0.8613(3) 0.0386(10) Uani d . 1 . .
    C C4 0.4337(7) 0.1556(3) 0.9090(4) 0.0465(11) Uani d . 1 . .
    H H4A 0.4398 0.0827 0.9006 0.056 Uiso calc R 1 . .
    C C1 1.0681(8) 0.1571(5) 1.1324(5) 0.0769(17) Uani d . 1 . .
    H H1A 1.1662 0.2086 1.1583 0.115 Uiso calc R 1 . .
    H H1B 1.1174 0.1106 1.0808 0.115 Uiso calc R 1 . .
    H H1C 1.0357 0.1170 1.1939 0.115 Uiso calc R 1 . .
loop_
    _atom_site_aniso_label
    _atom_site_aniso_U_11
    _atom_site_aniso_U_22
    _atom_site_aniso_U_33
    _atom_site_aniso_U_12
    _atom_site_aniso_U_13
    _atom_site_aniso_U_23
    O6 0.073(2) 0.0433(18) 0.060(2) 0.0163(17) 0.0214(17) -0.0090(16)
    O2 0.075(2) 0.0335(18) 0.087(3) 0.0090(17) 0.0289(19) 0.0070(17)
    O1 0.062(2) 0.0383(18) 0.076(2) 0.0080(16) 0.0165(18) 0.0019(17)
    O5 0.065(2) 0.075(3) 0.049(2) 0.0151(19) 0.0045(17) -0.0057(18)
    O4 0.099(3) 0.048(2) 0.081(3) -0.005(2) 0.017(2) -0.028(2)
    N 0.063(3) 0.042(2) 0.061(3) -0.017(2) 0.019(2) -0.001(2)
    C3 0.051(3) 0.029(2) 0.044(2) 0.0019(19) 0.0248(19) 0.0009(18)
    O3 0.052(2) 0.083(3) 0.113(3) -0.017(2) 0.036(2) -0.010(3)
    C2 0.054(3) 0.032(2) 0.053(3) 0.001(2) 0.025(2) 0.004(2)
    C8 0.064(3) 0.027(2) 0.058(3) -0.002(2) 0.015(2) -0.005(2)
    C6 0.053(3) 0.029(2) 0.045(2) 0.0025(19) 0.020(2) -0.0016(19)
    C7 0.071(3) 0.023(2) 0.061(3) 0.006(2) 0.010(2) -0.004(2)
    C9 0.059(3) 0.036(2) 0.052(3) -0.002(2) 0.025(2) -0.002(2)
    C10 0.068(3) 0.052(3) 0.071(3) 0.018(3) 0.021(3) 0.002(3)
    C5 0.048(2) 0.030(2) 0.043(2) 0.0010(19) 0.0230(19) -0.0007(18)
    C4 0.059(3) 0.023(2) 0.065(3) -0.007(2) 0.035(2) -0.005(2)
    C1 0.076(4) 0.059(4) 0.099(5) 0.016(3) 0.026(3) 0.006(3)
_geom_special_details
;
All e.s.d.'s (except the e.s.d. in the dihedral angle between two l.s. planes)
are estimated using the full covariance matrix. The cell e.s.d.'s are taken
into account individually in the estimation of e.s.d.'s in distances, angles
and torsion angles; correlations between e.s.d.'s in cell parameters are only
used when they are defined by crystal symmetry. An approximate (isotropic)
treatment of cell e.s.d.'s is used for estimating e.s.d.'s involving l.s.
planes.
;
loop_
    _geom_bond_atom_site_label_1
    _geom_bond_atom_site_label_2
    _geom_bond_site_symmetry_2
    _geom_bond_distance
    _geom_bond_publ_flag
    O6 C9 . 1.345(5) ?
    O6 C10 . 1.425(6) ?
    O2 C2 . 1.200(5) ?
    O1 C2 . 1.325(5) ?
    O1 C1 . 1.442(6) ?
    O5 C9 . 1.191(5) ?
    O4 N . 1.234(5) ?
    N O3 . 1.214(5) ?
    N C5 . 1.458(6) ?
    C3 C4 . 1.383(6) ?
    C3 C8 . 1.401(6) ?
    C3 C2 . 1.496(6) ?
    C8 C7 . 1.381(6) ?
    C8 H8A . 0.9300 ?
    C6 C7 . 1.373(6) ?
    C6 C5 . 1.404(6) ?
    C6 C9 . 1.497(6) ?
    C7 H7A . 0.9300 ?
    C10 H10A . 0.9600 ?
    C10 H10B . 0.9600 ?
    C10 H10C . 0.9600 ?
    C5 C4 . 1.371(6) ?
    C4 H4A . 0.9300 ?
    C1 H1A . 0.9600 ?
    C1 H1B . 0.9600 ?
    C1 H1C . 0.9600 ?
loop_
    _geom_angle_atom_site_label_1
    _geom_angle_atom_site_label_2
    _geom_angle_atom_site_label_3
    _geom_angle_site_symmetry_1
    _geom_angle_site_symmetry_3
    _geom_angle
    _geom_angle_publ_flag
    C9 O6 C10 . . 117.2(4) ?
    C2 O1 C1 . . 115.7(4) ?
    O3 N O4 . . 123.5(4) ?
    O3 N C5 . . 118.7(4) ?
    O4 N C5 . . 117.8(4) ?
    C4 C3 C8 . . 120.4(4) ?
    C4 C3 C2 . . 119.2(4) ?
    C8 C3 C2 . . 120.5(4) ?
    O2 C2 O1 . . 125.0(4) ?
    O2 C2 C3 . . 122.5(4) ?
    O1 C2 C3 . . 112.5(4) ?
    C7 C8 C3 . . 118.3(4) ?
    C7 C8 H8A . . 120.9 ?
    C3 C8 H8A . . 120.9 ?
    C7 C6 C5 . . 117.1(4) ?
    C7 C6 C9 . . 120.7(4) ?
    C5 C6 C9 . . 122.0(4) ?
    C6 C7 C8 . . 123.0(4) ?
    C6 C7 H7A . . 118.5 ?
    C8 C7 H7A . . 118.5 ?
    O5 C9 O6 . . 123.7(5) ?
    O5 C9 C6 . . 126.3(4) ?
    O6 C9 C6 . . 109.9(4) ?
    O6 C10 H10A . . 109.5 ?
    O6 C10 H10B . . 109.5 ?
    H10A C10 H10B . . 109.5 ?
    O6 C10 H10C . . 109.5 ?
    H10A C10 H10C . . 109.5 ?
    H10B C10 H10C . . 109.5 ?
    C4 C5 C6 . . 121.9(4) ?
    C4 C5 N . . 118.4(4) ?
    C6 C5 N . . 119.7(4) ?
    C5 C4 C3 . . 119.4(4) ?
    C5 C4 H4A . . 120.3 ?
    C3 C4 H4A . . 120.3 ?
    O1 C1 H1A . . 109.5 ?
    O1 C1 H1B . . 109.5 ?
    H1A C1 H1B . . 109.5 ?
    O1 C1 H1C . . 109.5 ?
    H1A C1 H1C . . 109.5 ?
    H1B C1 H1C . . 109.5 ?
loop_
    _geom_torsion_atom_site_label_1
    _geom_torsion_atom_site_label_2
    _geom_torsion_atom_site_label_3
    _geom_torsion_atom_site_label_4
    _geom_torsion_site_symmetry_1
    _geom_torsion_site_symmetry_2
    _geom_torsion_site_symmetry_3
    _geom_torsion_site_symmetry_4
    _geom_torsion
    _geom_torsion_publ_flag
    C1 O1 C2 O2 . . . . 0.6(7) ?
    C1 O1 C2 C3 . . . . -179.0(4) ?
    C4 C3 C2 O2 . . . . -0.5(6) ?
    C8 C3 C2 O2 . . . . 178.9(4) ?
    C4 C3 C2 O1 . . . . 179.1(4) ?
    C8 C3 C2 O1 . . . . -1.4(6) ?
    C4 C3 C8 C7 . . . . 1.3(7) ?
    C2 C3 C8 C7 . . . . -178.2(4) ?
    C5 C6 C7 C8 . . . . -0.3(7) ?
    C9 C6 C7 C8 . . . . -175.3(4) ?
    C3 C8 C7 C6 . . . . -0.4(7) ?
    C10 O6 C9 O5 . . . . -1.9(7) ?
    C10 O6 C9 C6 . . . . 174.5(4) ?
    C7 C6 C9 O5 . . . . 128.2(5) ?
    C5 C6 C9 O5 . . . . -46.5(7) ?
    C7 C6 C9 O6 . . . . -48.0(5) ?
    C5 C6 C9 O6 . . . . 137.2(4) ?
    C7 C6 C5 C4 . . . . 0.1(6) ?
    C9 C6 C5 C4 . . . . 175.1(4) ?
    C7 C6 C5 N . . . . 179.0(4) ?
    C9 C6 C5 N . . . . -6.1(6) ?
    O3 N C5 C4 . . . . 135.0(5) ?
    O4 N C5 C4 . . . . -43.2(6) ?
    O3 N C5 C6 . . . . -43.9(6) ?
    O4 N C5 C6 . . . . 138.0(4) ?
    C6 C5 C4 C3 . . . . 0.7(6) ?
    N C5 C4 C3 . . . . -178.1(4) ?
    C8 C3 C4 C5 . . . . -1.5(6) ?
    C2 C3 C4 C5 . . . . 178.0(4) ?
loop_
    _geom_hbond_atom_site_label_D
    _geom_hbond_atom_site_label_H
    _geom_hbond_atom_site_label_A
    _geom_hbond_site_symmetry_A
    _geom_hbond_distance_DH
    _geom_hbond_distance_HA
    _geom_hbond_distance_DA
    _geom_hbond_angle_DHA
    _geom_hbond_publ_flag
    C1 H1B O2 3_757 0.9600 2.5900 3.523(7) 164.00 yes
    C4 H4A O2 3_657 0.9300 2.5400 3.185(5) 127.00 yes
data_global
_journal_date_recd_electronic     2008-10-15
_journal_date_accepted     2008-10-23
_journal_name_full     'Acta Crystallographica, Section E'
_journal_year     2008
_journal_volume     64
_journal_issue     11
_journal_page_first     o2215
_journal_page_last     o2215
_journal_paper_category     QO
_journal_coeditor_code     PV2115
_publ_contact_author_name     'Pei Zou'
_publ_contact_author_address
;
Jiangsu Institute of Nuclear Medicine
Wuxi 214063
People's Republic of China
;
_publ_contact_author_email     zou-pei@163.com
_publ_contact_author_fax     '086 0510 85513113'
_publ_contact_author_phone     '086 0510 85508875'
_publ_section_title
;
Dimethyl 2-nitroterephthalate
;
loop_
    _publ_author_name
    _publ_author_footnote
    _publ_author_address
    'Pei Zou' .
;
Jiangsu Institute of Nuclear Medicine
Wuxi 214063
People's Republic of China
;
    'Xie, Min-Hao' .
;
Jiangsu Institute of Nuclear Medicine
Wuxi 214063
People's Republic of China
;
    'Luo, Shi-Neng' .
;
Jiangsu Institute of Nuclear Medicine
Wuxi 214063
People's Republic of China
;
    'Liu, Ya-Ling' .
;
Jiangsu Institute of Nuclear Medicine
Wuxi 214063
People's Republic of China
;
    'Yong-Jun He' .
;
Jiangsu Institute of Nuclear Medicine
Wuxi 214063
People's Republic of China
;
