# Supplementary material for: Dimethyl 2-nitro­terephthalate
Source: Acta Crystallogr Sect E Struct Rep Online. 2008 Oct 31;64(Pt 11):o2215. doi: 10.1107/S160053680803465X (PMC2959495; doi:10.1107/S160053680803465X)
Supplement: Supplementary file 2 [file e-64-o2215-Isup2.hkl]

# 
# h,k,l, Fc-squared, Fo-squared, sigma(Fo-squared) and status flag 
# 
data_I
_shelx_title '    X in P2(1)/n' 
_shelx_refln_list_code          4 
_shelx_F_calc_maximum      173.15 
_exptl_crystal_F_000       496.00 
_reflns_d_resolution_high  0.8326 
 
loop_ 
 _symmetry_equiv_pos_as_xyz 
 'x, y, z' 
 '-x+1/2, y+1/2, -z+1/2' 
 '-x, -y, -z' 
 'x-1/2, -y-1/2, z-1/2' 
 
_cell_length_a     6.9080 
_cell_length_b    12.6620 
_cell_length_c    12.2310 
_cell_angle_alpha  90.000 
_cell_angle_beta   98.180 
_cell_angle_gamma  90.000 
 
_shelx_F_squared_multiplier     1.000 
 
loop_ 
 _refln_index_h 
 _refln_index_k 
 _refln_index_l 
 _refln_F_squared_calc 
 _refln_F_squared_meas 
 _refln_F_squared_sigma 
 _refln_observed_status 
   2   0   0     2401.65     2433.20     16.61 o 
   4   0   0        2.07        1.29      1.34 o 
   6   0   0      854.14      684.97      2.55 o 
   8   0   0        2.16        2.68      1.43 o 
   1   1   0      134.77      171.23      3.76 o 
   2   1   0      447.02      496.92      7.61 o 
   3   1   0     1290.18     1268.26      1.23 o 
   4   1   0       68.51       78.44      3.96 o 
   5   1   0        9.24       12.06      2.18 o 
   6   1   0       58.52       64.73      4.50 o 
   7   1   0        8.94       11.10      2.66 o 
   8   1   0        3.24        2.62      1.89 o 
   1   2   0     1160.49     1082.98      0.89 o 
   2   2   0       62.71      100.52      3.65 o 
   3   2   0       13.48       19.42      2.02 o 
   4   2   0       49.27       42.27      1.54 o 
   5   2   0      454.76      475.64     10.31 o 
   6   2   0      199.26      214.62      7.94 o 
   7   2   0        5.43        8.45      2.69 o 
   8   2   0        1.21        4.66      1.90 o 
   1   3   0     4750.24     4567.69      0.85 o 
   2   3   0     1983.93     1882.81     15.74 o 
   3   3   0       52.07       65.29      3.66 o 
   4   3   0       41.66       46.19      3.39 o 
   5   3   0      225.65      239.15      7.72 o 
   6   3   0        2.01        4.64      1.90 o 
   8   3   0        1.35        0.26      2.00 o 
   1   4   0       62.12       52.49      0.85 o 
   2   4   0      928.17      916.46     11.53 o 
   3   4   0        3.51        1.68      1.68 o 
   4   4   0        4.79        2.54      1.70 o 
   5   4   0       53.56       78.91      5.12 o 
   6   4   0       11.33       15.60      2.72 o 
   7   4   0        0.93        0.57      2.15 o 
   1   5   0      365.40      335.60      7.18 o 
   2   5   0       14.60       15.26      1.96 o 
   3   5   0      293.46      305.91      7.93 o 
   4   5   0       43.86       39.37      3.60 o 
   5   5   0       31.66       57.19      4.59 o 
   6   5   0       14.79       14.95      2.93 o 
   7   5   0        1.17        2.62      2.92 o 
   0   6   0     1996.95     2051.70     20.51 o 
   1   6   0      391.13      432.31      8.91 o 
   2   6   0      218.72      176.97      6.14 o 
   3   6   0      283.14      271.84      8.17 o 
   4   6   0        5.54        8.96      2.28 o 
   5   6   0        0.02        0.65      2.44 o 
   6   6   0      133.99      167.41      8.30 o 
   7   6   0        3.43        2.27      3.19 o 
   1   7   0        6.94        4.98      1.76 o 
   2   7   0        1.05        0.44      1.66 o 
   3   7   0       38.93       42.54      3.92 o 
   4   7   0       49.38       42.61      4.64 o 
   5   7   0        0.03        3.61      2.58 o 
   6   7   0       15.22       30.06      4.38 o 
   7   7   0       10.44       11.97      4.02 o 
   0   8   0      738.66      790.68     15.05 o 
   1   8   0      152.26      135.75      1.76 o 
   2   8   0      157.14      119.44      6.24 o 
   3   8   0      891.20      869.92      2.44 o 
   4   8   0       26.99       29.27      4.30 o 
   5   8   0       13.42       14.65      3.86 o 
   6   8   0       25.76       21.57      4.67 o 
   1   9   0      108.72      105.19      6.00 o 
   2   9   0       11.06        0.29      2.48 o 
   3   9   0       51.53       41.65      5.30 o 
   4   9   0        0.31        2.40      3.20 o 
   5   9   0        0.14        0.00      2.75 o 
   6   9   0        0.21        1.45      2.82 o 
   0  10   0      211.01      241.79      9.72 o 
   1  10   0      122.53      118.62      7.13 o 
   2  10   0       11.96        5.89      3.36 o 
   3  10   0      940.55      911.52     20.64 o 
   4  10   0       99.75      124.82      8.97 o 
   5  10   0        0.06        4.70      4.70 o 
   6  10   0        0.02        1.08      3.52 o 
   1  11   0      175.41      149.08      8.39 o 
   2  11   0        1.31        4.04      3.04 o 
   3  11   0       34.12       32.88      6.28 o 
   4  11   0       23.30       24.14      5.18 o 
   5  11   0        1.05        5.08      3.26 o 
   0  12   0      206.58      194.55     10.26 o 
   1  12   0        1.83        3.87      3.71 o 
   2  12   0       12.56       15.63      3.99 o 
   3  12   0       60.70       86.17      8.25 o 
   4  12   0        0.46        2.25      4.57 o 
   5  12   0        0.84        3.01      4.43 o 
   1  13   0       44.84       44.46      6.88 o 
   2  13   0       53.35       48.10      6.59 o 
   3  13   0        2.78        3.35      5.30 o 
   4  13   0        0.96        1.81      4.87 o 
   0  14   0       42.13       41.20      5.86 o 
   1  14   0       90.29       86.73      7.98 o 
   2  14   0       11.79       18.22      4.59 o 
   3  14   0      110.69       75.85      8.86 o 
  -7   0   1       72.92      106.11      7.09 o 
  -5   0   1        1.74        0.98      1.87 o 
  -3   0   1       91.63      100.56      4.15 o 
  -1   0   1     3806.75     3797.92     65.87 o 
   3   0   1        0.35        1.24      1.33 o 
   5   0   1       54.54       54.70      3.69 o 
   7   0   1        0.03        5.18      2.06 o 
  -8   1   1        5.29        3.30      3.30 o 
  -7   1   1       41.73       63.44      5.80 o 
  -6   1   1       65.67      100.56      6.48 o 
  -5   1   1        1.97        2.66      2.27 o 
  -4   1   1     1228.81     1294.54     16.26 o 
  -3   1   1       25.14        0.74      1.06 o 
  -2   1   1     2187.61     2220.35     15.93 o 
  -1   1   1      285.10      391.36      5.75 o 
   0   1   1      300.97      443.59     19.30 o 
   1   1   1     1322.25     1534.30     11.19 o 
   2   1   1      195.65      220.92      5.07 o 
   3   1   1      471.25      443.23      0.80 o 
   4   1   1       94.77      133.90      4.97 o 
   5   1   1        0.95        1.93      1.93 o 
   6   1   1      215.41      266.74      8.50 o 
   7   1   1        4.25        5.61      2.23 o 
   8   1   1        1.98        1.65      1.65 o 
  -8   2   1        0.27        1.46      2.34 o 
  -7   2   1      122.32      177.44      9.09 o 
  -6   2   1       20.94       13.34      3.27 o 
  -5   2   1        4.14        3.41      2.11 o 
  -4   2   1      442.02      429.49      9.50 o 
  -3   2   1      163.84      194.15      5.58 o 
  -2   2   1     1500.24     1496.58     13.42 o 
  -1   2   1     2225.00     2628.40     16.12 o 
   0   2   1      167.93      250.26      4.56 o 
   1   2   1       51.59       34.21      0.94 o 
   2   2   1        8.03       11.26      1.44 o 
   3   2   1      198.22      244.55      6.02 o 
   4   2   1      302.99      225.95      1.32 o 
   5   2   1       44.66       63.57      4.16 o 
   6   2   1       25.44        0.91      2.46 o 
   7   2   1        6.10        3.56      2.20 o 
   8   2   1        3.70        2.96      1.59 o 
  -8   3   1        0.43        2.64      2.46 o 
  -7   3   1        0.19        2.60      2.60 o 
  -6   3   1       14.80       23.84      3.82 o 
  -5   3   1        3.02        1.76      2.07 o 
  -4   3   1       94.27       66.53      3.93 o 
  -3   3   1     2943.50     2752.10     21.04 o 
  -2   3   1     2309.96     2281.78     17.48 o 
  -1   3   1     1744.36     1927.49     14.89 o 
   0   3   1     3847.12     3454.23     53.76 o 
   1   3   1     1971.04     2061.84     15.43 o 
   2   3   1       93.39       70.10      3.22 o 
   3   3   1     3363.22     3368.86     22.86 o 
   4   3   1      219.24      212.87      6.51 o 
   6   3   1       91.29       97.69      5.41 o 
   7   3   1        3.01        2.58      2.25 o 
  -7   4   1        7.86        8.87      4.63 o 
  -6   4   1        2.26        2.00      2.58 o 
  -5   4   1       44.44       49.62      4.31 o 
  -4   4   1       35.95       26.79      3.19 o 
  -3   4   1      525.40      433.06      9.02 o 
  -2   4   1      410.84      444.65      8.42 o 
  -1   4   1     2348.36     2345.39     17.89 o 
   0   4   1        4.58        2.09      0.96 o 
   1   4   1       47.97       32.39      1.20 o 
   2   4   1      653.96      595.93      9.53 o 
   3   4   1      232.37      176.63      1.40 o 
   4   4   1      217.16      258.10      7.67 o 
   5   4   1        0.06        1.54      1.47 o 
   6   4   1       10.13       12.45      2.69 o 
   7   4   1        8.91        1.61      1.61 o 
  -7   5   1        4.54        6.17      3.56 o 
  -6   5   1        4.85        0.00      2.90 o 
  -5   5   1       11.72       16.69      3.00 o 
  -4   5   1      319.55      300.75      9.08 o 
  -3   5   1       17.58       17.90      2.16 o 
  -2   5   1      110.40      133.36      5.04 o 
  -1   5   1      931.28      969.34     12.59 o 
   0   5   1      743.81      880.15     19.35 o 
   1   5   1        7.16        5.72      1.55 o 
   2   5   1       53.05       49.18      3.13 o 
   3   5   1       19.42       35.40      2.94 o 
   4   5   1       19.33       41.02      3.84 o 
   5   5   1       24.14       30.42      3.58 o 
   6   5   1       61.39       71.90      5.13 o 
   7   5   1       12.90       21.45      3.15 o 
  -7   6   1       35.20       35.89      5.73 o 
  -6   6   1       26.13       30.34      4.38 o 
  -5   6   1        0.89        5.24      2.24 o 
  -4   6   1       14.33       27.74      3.05 o 
  -3   6   1      135.36      108.15      5.26 o 
  -2   6   1      271.80      303.87      8.06 o 
  -1   6   1       14.08       14.70      2.19 o 
   0   6   1      398.84      406.07      9.47 o 
   1   6   1      191.03      225.40      6.74 o 
   2   6   1      791.22      722.02     12.24 o 
   3   6   1      136.64      137.58      1.70 o 
   4   6   1       41.21       44.83      4.13 o 
   5   6   1        0.27        0.93      2.49 o 
   6   6   1        1.67        0.00      2.71 o 
   7   6   1        1.81        4.03      2.19 o 
  -6   7   1       42.21       59.31      6.41 o 
  -4   7   1      284.69      269.89     10.07 o 
  -3   7   1       70.45       81.18      5.25 o 
  -2   7   1      430.92      378.66     10.05 o 
  -1   7   1      175.84      176.80      6.69 o 
   0   7   1      263.08      322.74     18.14 o 
   1   7   1        5.49        2.11      1.63 o 
   2   7   1        3.34        1.30      1.52 o 
   3   7   1      114.88      105.22      1.86 o 
   4   7   1        4.77        6.63      2.73 o 
   5   7   1       11.09       19.95      4.03 o 
   6   7   1        6.41       10.33      2.95 o 
   7   7   1        1.79       10.59      3.13 o 
  -6   8   1       36.48       54.14      6.72 o 
  -5   8   1       41.09       49.79      6.07 o 
  -4   8   1      330.25      347.16     12.23 o 
  -3   8   1      364.46      342.57      2.71 o 
  -2   8   1       72.36       56.23      4.71 o 
  -1   8   1        0.72        1.85      1.75 o 
   0   8   1        1.01        1.32      2.00 o 
   1   8   1      133.11      120.67      5.65 o 
   2   8   1      160.37      153.31      6.93 o 
   3   8   1      165.09      129.88      2.29 o 
   4   8   1       22.86        3.08      2.44 o 
   5   8   1        0.03        0.80      2.36 o 
   6   8   1        1.33        3.67      3.67 o 
  -6   9   1        0.01        0.56      3.84 o 
  -5   9   1        4.63        8.18      3.52 o 
  -4   9   1       79.43       83.19      6.61 o 
  -3   9   1     1232.26     1209.92     22.08 o 
  -2   9   1       48.24       50.43      4.87 o 
  -1   9   1       47.01       60.89      4.98 o 
   0   9   1        0.18        0.45      1.94 o 
   1   9   1        4.89        0.84      2.39 o 
   2   9   1       62.79       46.79      2.48 o 
   3   9   1      545.75      507.48     14.39 o 
   4   9   1       13.92       17.09      4.36 o 
   5   9   1        8.55       10.02      3.27 o 
   6   9   1        1.77        8.22      3.55 o 
  -6  10   1        1.21        9.65      3.84 o 
  -5  10   1       24.60       32.42      5.27 o 
  -4  10   1       83.37       87.84      7.98 o 
  -3  10   1        7.85        8.88      4.52 o 
  -2  10   1      113.04      109.30      7.46 o 
  -1  10   1       53.60       54.65      5.71 o 
   0  10   1      232.30      226.32     11.60 o 
   1  10   1       15.82       15.11      3.54 o 
   2  10   1      357.33      352.40     12.19 o 
   3  10   1       13.86       19.41      4.50 o 
   4  10   1        1.08        1.82      3.47 o 
   5  10   1        8.79       11.20      4.03 o 
   6  10   1        0.89        1.58      4.15 o 
  -5  11   1        3.87        5.37      6.27 o 
  -4  11   1        6.96        8.33      4.14 o 
  -3  11   1       50.97       31.85      5.90 o 
  -2  11   1      166.62      193.61     10.69 o 
  -1  11   1        1.66        4.22      3.17 o 
   0  11   1      192.13      176.99      6.81 o 
   1  11   1       36.53       41.25      4.79 o 
   2  11   1      122.14       95.23      7.53 o 
   3  11   1      358.72      422.66     14.96 o 
   4  11   1       50.76       66.22      7.12 o 
   5  11   1        0.83        3.33      4.32 o 
  -5  12   1       19.73       33.41      5.94 o 
  -4  12   1        8.77        4.56      5.27 o 
  -3  12   1        9.24        7.74      4.63 o 
  -2  12   1        1.41        5.46      3.17 o 
  -1  12   1        0.36        8.46      4.18 o 
   0  12   1       17.18       13.95      4.65 o 
   1  12   1       19.69       10.86      4.90 o 
   2  12   1       35.66       29.54      5.38 o 
   3  12   1       14.23       32.51      5.46 o 
   4  12   1       23.15        5.07      3.75 o 
  -4  13   1        0.47        9.53      3.77 o 
  -3  13   1       19.41       19.34      4.25 o 
  -2  13   1        0.02        1.62      4.33 o 
  -1  13   1       48.62       48.13      6.74 o 
   0  13   1      222.89      209.11     13.79 o 
   1  13   1       36.27       34.53      5.49 o 
   2  13   1       92.19      108.06      8.50 o 
   3  13   1        2.91        0.00      4.27 o 
   4  13   1        0.15        1.19      4.48 o 
  -3  14   1       15.32       16.47      4.15 o 
  -2  14   1        9.32        3.93      5.01 o 
  -1  14   1       29.70       25.18      5.68 o 
   0  14   1      144.32      135.71      6.78 o 
   1  14   1        7.28        6.67      4.54 o 
   2  14   1       46.84       35.24      6.49 o 
   3  14   1        0.05        4.38      4.38 o 
  -1  15   1       20.79       12.27      5.19 o 
   0  15   1       13.36       20.26      3.59 o 
  -8   0   2        0.08        0.00      2.84 o 
  -6   0   2       13.42       32.12      4.10 o 
  -4   0   2      197.90      192.70      6.84 o 
  -2   0   2      434.76      503.20      8.27 o 
   0   0   2        0.45        1.97      0.52 o 
   2   0   2     2548.12     2600.87     17.25 o 
   4   0   2       16.77       30.26      2.54 o 
   6   0   2      353.39      489.11     11.79 o 
  -8   1   2        0.89        0.82      2.50 o 
  -7   1   2        1.15        0.76      3.71 o 
  -6   1   2       42.50       40.66      4.62 o 
  -5   1   2      149.99      155.59      7.21 o 
  -4   1   2      259.04      256.35      7.61 o 
  -3   1   2      372.27      372.80      7.82 o 
  -2   1   2      766.98      864.89     10.69 o 
  -1   1   2       97.00      147.40      4.35 o 
   1   1   2      464.25      466.65      6.70 o 
   2   1   2      447.85      475.27      7.39 o 
   3   1   2       10.03        1.10      1.10 o 
   4   1   2       36.13       53.80      3.15 o 
   5   1   2       20.52        1.35      1.64 o 
   6   1   2      103.66      142.30      6.21 o 
   7   1   2       21.37       51.35      3.99 o 
  -8   2   2        1.01        2.04      2.63 o 
  -7   2   2      115.44      144.81      8.46 o 
  -6   2   2      131.77      143.85      8.05 o 
  -5   2   2       74.97       74.99      5.18 o 
  -4   2   2      397.08      396.45      9.48 o 
  -3   2   2      602.10      549.39      9.62 o 
  -2   2   2       20.77       28.27      2.25 o 
  -1   2   2     4099.82     3588.70     78.88 o 
   0   2   2      978.62     1062.90     48.10 o 
   1   2   2      775.00      750.61      8.98 o 
   2   2   2      564.31      551.49      8.20 o 
   3   2   2      317.78      313.56      6.69 o 
   4   2   2      301.68      213.48      1.20 o 
   5   2   2       37.59        1.85      1.85 o 
   6   2   2      166.98      147.10      2.19 o 
   7   2   2       13.75       12.07      2.58 o 
  -8   3   2        2.24        5.91      3.17 o 
  -7   3   2        0.03        3.25      4.02 o 
  -6   3   2        3.35        1.71      3.24 o 
  -5   3   2       51.16       53.51      4.26 o 
  -4   3   2      261.26      296.42      8.51 o 
  -3   3   2       28.57       27.27      2.53 o 
  -2   3   2      293.70      317.15      7.05 o 
  -1   3   2       95.38      146.65      4.43 o 
   0   3   2       52.00       60.37      3.42 o 
   1   3   2       66.67       92.66      3.55 o 
   3   3   2       32.06        1.12      1.12 o 
   4   3   2        9.97       18.36      2.42 o 
   5   3   2        4.66        3.24      1.54 o 
   6   3   2        6.09        0.93      2.13 o 
   7   3   2        2.73        5.23      1.98 o 
  -8   4   2        4.02        3.07      3.44 o 
  -7   4   2       51.87       70.64      6.87 o 
  -6   4   2       29.36       37.70      5.34 o 
  -5   4   2      189.07      214.42      8.74 o 
  -4   4   2      620.74      657.39     12.84 o 
  -3   4   2       80.52       90.34      4.35 o 
  -2   4   2      100.30      106.48      4.47 o 
  -1   4   2      394.80      429.99      7.94 o 
   0   4   2     1164.74     1390.10    144.00 o 
   1   4   2      155.09      111.65      1.00 o 
   2   4   2     1408.39     1458.36     15.31 o 
   3   4   2      453.20      491.75      9.38 o 
   4   4   2      137.66      140.15      5.60 o 
   5   4   2       16.17       16.42      2.50 o 
   6   4   2       50.17       57.92      4.18 o 
   7   4   2        4.83        1.53      1.53 o 
  -7   5   2       75.03       99.78      8.15 o 
  -6   5   2       46.97       44.91      5.52 o 
  -5   5   2       40.01       48.75      5.25 o 
  -4   5   2      578.71      635.38     13.77 o 
  -3   5   2      657.41      617.11     11.77 o 
  -2   5   2       32.15       39.36      2.95 o 
  -1   5   2      691.83      709.88     11.04 o 
   0   5   2      474.30      511.41     30.54 o 
   1   5   2       23.13       22.17      2.34 o 
   2   5   2       48.60       48.56      3.27 o 
   3   5   2       36.45       32.40      2.89 o 
   4   5   2       38.19       31.51      3.07 o 
   5   5   2       19.26       20.85      3.03 o 
   6   5   2       58.03       58.37      4.58 o 
   7   5   2        0.21        2.95      1.58 o 
  -6   6   2       14.65       22.33      4.50 o 
  -5   6   2       85.98       92.53      6.59 o 
  -4   6   2       49.69       51.80      4.49 o 
  -3   6   2       25.45       27.01      3.24 o 
  -2   6   2       27.00       29.69      2.81 o 
  -1   6   2     1372.13     1478.75     17.40 o 
   0   6   2       60.54       55.23      3.96 o 
   1   6   2       45.85       53.42      3.57 o 
   2   6   2      243.74      242.45      7.50 o 
   3   6   2        3.70        1.55      1.55 o 
   4   6   2      104.13      135.35      6.53 o 
   5   6   2        1.59        3.99      2.14 o 
   6   6   2       20.60       28.24      3.54 o 
   7   6   2        0.80        1.40      1.78 o 
  -7   7   2        1.46        4.29      4.29 o 
  -6   7   2        2.97        6.82      3.99 o 
  -5   7   2       12.81       15.41      3.87 o 
  -4   7   2      672.79      756.12     16.62 o 
  -3   7   2        0.04        1.61      2.32 o 
  -2   7   2      409.06      404.10     10.66 o 
  -1   7   2      364.07      348.79      9.35 o 
   0   7   2      403.36      396.84     25.85 o 
   1   7   2        0.36        1.99      1.99 o 
   2   7   2       30.15       20.45      2.46 o 
   3   7   2        1.36        2.13      2.13 o 
   4   7   2        2.15        3.36      2.21 o 
   5   7   2        3.73        1.41      3.41 o 
   6   7   2        8.09        7.96      2.87 o 
   7   7   2        4.45       10.37      2.78 o 
  -7   8   2        3.75       12.22      4.82 o 
  -6   8   2        3.37        9.22      3.49 o 
  -5   8   2       46.97       72.42      7.22 o 
  -4   8   2        4.31        0.00      4.53 o 
  -3   8   2        8.38        2.21      2.42 o 
  -2   8   2        0.41        1.13      2.54 o 
  -1   8   2       67.41       79.21      5.27 o 
   0   8   2      325.92      365.05     22.29 o 
   1   8   2       14.77       12.66      2.37 o 
   2   8   2       62.81       53.21      4.49 o 
   3   8   2      657.09      698.88     15.30 o 
   4   8   2       23.71       30.69      4.50 o 
   5   8   2        3.81        8.82      2.91 o 
   6   8   2        2.01        7.69      2.98 o 
  -6   9   2        0.70        4.91      4.91 o 
  -5   9   2       63.82       88.70      7.98 o 
  -4   9   2      384.20      415.68     14.58 o 
  -3   9   2       97.34       98.33      7.41 o 
  -2   9   2        0.61        1.03      2.66 o 
  -1   9   2       47.14       64.48      4.93 o 
   0   9   2        2.42        3.85      1.47 o 
   1   9   2      264.15      254.79      9.63 o 
   2   9   2      353.90      366.33     11.50 o 
   3   9   2        4.97       10.62      3.56 o 
   4   9   2        3.91       13.55      3.97 o 
   5   9   2        0.41        3.04      3.04 o 
   6   9   2        4.37       11.76      4.20 o 
  -6  10   2       10.03       14.22      5.18 o 
  -5  10   2       30.13       41.76      7.03 o 
  -4  10   2      368.75      391.56     15.18 o 
  -3  10   2       32.51       42.30      5.87 o 
  -2  10   2       74.87       88.93      7.00 o 
  -1  10   2        2.92        0.73      2.96 o 
   0  10   2       32.44       39.17      3.61 o 
   1  10   2        8.20        9.30      2.90 o 
   2  10   2      317.66      336.45     12.29 o 
   3  10   2       22.86       35.42      4.50 o 
   4  10   2        2.66        9.93      3.28 o 
   5  10   2        9.32       31.45      4.83 o 
  -5  11   2        0.24        3.09      3.98 o 
  -3  11   2       43.83       45.58      6.03 o 
  -2  11   2       14.93       13.46      4.12 o 
  -1  11   2       13.32       13.03      4.28 o 
   0  11   2        3.34        2.71      2.49 o 
   1  11   2      144.70      133.26      8.69 o 
   2  11   2       78.29       61.50      2.99 o 
   3  11   2       67.04       72.31      7.02 o 
   4  11   2       49.64       58.93      6.23 o 
   5  11   2       13.30       16.28      5.46 o 
  -5  12   2       21.95        4.74      4.74 o 
  -4  12   2       95.28      100.36     10.19 o 
  -3  12   2       14.48       13.65      5.92 o 
  -2  12   2       87.15       91.52      8.24 o 
  -1  12   2      378.85      379.02     15.05 o 
   0  12   2       95.51       84.55      5.36 o 
   1  12   2       69.35       57.03      3.70 o 
   2  12   2       19.86       17.65      3.99 o 
   3  12   2        0.01        5.47      3.62 o 
   4  12   2        1.83        3.27      4.87 o 
  -4  13   2        6.55        4.24      5.39 o 
  -3  13   2        7.39       10.61      5.13 o 
  -2  13   2        6.35        6.50      3.76 o 
  -1  13   2      260.74      255.49     12.86 o 
   0  13   2        2.91        7.28      4.01 o 
   1  13   2       24.69       28.86      5.79 o 
   2  13   2       23.51       25.35      4.85 o 
   3  13   2       25.60       39.18      5.47 o 
  -3  14   2        3.94       15.94      3.87 o 
  -2  14   2        0.77        2.25      4.45 o 
  -1  14   2        2.04        3.20      4.51 o 
   0  14   2       15.00        6.96      4.06 o 
   1  14   2        5.80        9.64      3.09 o 
   2  14   2        2.08        0.00      4.00 o 
   0  15   2       26.06       20.92      7.15 o 
  -7   0   3       38.99       47.50      5.81 o 
  -5   0   3      138.33      160.03      7.25 o 
  -3   0   3        1.75        5.21      1.65 o 
  -1   0   3    16008.15    15446.65    177.75 o 
   1   0   3     3473.11     3560.08     19.60 o 
   3   0   3      173.10      176.25      4.98 o 
   5   0   3     1239.77     1076.46      1.55 o 
   7   0   3        0.77        0.72      1.82 o 
  -8   1   3       34.99       61.92      6.52 o 
  -7   1   3      425.90      520.52     16.83 o 
  -6   1   3       21.43       28.08      3.70 o 
  -5   1   3       22.76       17.19      3.34 o 
  -4   1   3       50.82       50.65      3.88 o 
  -3   1   3      116.01       91.93      4.27 o 
  -2   1   3      528.49      591.71      9.93 o 
  -1   1   3    29979.28    26349.49    232.82 o 
   0   1   3     1250.19     1321.00     41.68 o 
   1   1   3      467.51      425.58      0.90 o 
   2   1   3     1529.39     1163.99      0.88 o 
   3   1   3       39.10       72.20      3.24 o 
   4   1   3       28.39       33.36      2.67 o 
   5   1   3      308.70      229.38      9.76 o 
   6   1   3        5.78        5.29      2.49 o 
   7   1   3        8.48        1.91      1.36 o 
  -8   2   3        3.64        5.50      3.71 o 
  -7   2   3       50.93       58.81      7.29 o 
  -6   2   3       28.26       30.54      4.34 o 
  -5   2   3      110.03      106.38      6.25 o 
  -4   2   3      500.42      452.66     10.79 o 
  -3   2   3        4.18        8.81      1.76 o 
  -2   2   3      481.60      558.35      9.78 o 
  -1   2   3     1088.36     1323.10     13.64 o 
   0   2   3     3176.09     3339.99    437.51 o 
   1   2   3       95.64       84.59      3.30 o 
   2   2   3      147.56      151.26      0.97 o 
   3   2   3        5.70        6.45      1.28 o 
   4   2   3       12.91        1.36      1.36 o 
   5   2   3        9.02        4.28      2.12 o 
   6   2   3       25.97       43.98      3.49 o 
   7   2   3        0.00        0.48      1.92 o 
  -8   3   3        6.18        7.09      3.36 o 
  -7   3   3        0.01        0.46      4.05 o 
  -6   3   3        0.45        1.14      3.03 o 
  -5   3   3       17.63       17.30      3.31 o 
  -4   3   3        6.24        5.23      2.07 o 
  -3   3   3       77.53       62.71      3.83 o 
  -2   3   3     2384.88     2444.54     20.65 o 
  -1   3   3      631.58      699.76     10.04 o 
   0   3   3     5523.60     4458.03    341.15 o 
   1   3   3        0.98        0.41      1.05 o 
   2   3   3      433.01      465.16      8.25 o 
   3   3   3       37.23        0.72      1.20 o 
   4   3   3       54.56       67.04      3.69 o 
   5   3   3        0.35        0.21      1.41 o 
   6   3   3        2.49        2.97      1.68 o 
   7   3   3        2.96        0.49      1.93 o 
  -7   4   3       12.82       21.12      5.42 o 
  -6   4   3      166.20      196.14     10.17 o 
  -5   4   3        7.70        9.78      3.08 o 
  -4   4   3        3.08        2.06      2.41 o 
  -3   4   3      210.48      178.10      6.47 o 
  -2   4   3      155.81      133.89      5.18 o 
  -1   4   3       60.21       52.58      1.49 o 
   0   4   3       73.40       73.84     52.06 o 
   1   4   3      232.05      171.27      1.27 o 
   2   4   3      194.49      145.55      1.28 o 
   4   4   3      112.65       74.31      1.59 o 
   5   4   3       34.39       41.92      3.42 o 
   6   4   3        0.79        0.95      1.71 o 
   7   4   3        2.17        7.91      1.96 o 
  -7   5   3       73.38       99.68      8.58 o 
  -6   5   3       92.59      100.77      7.94 o 
  -5   5   3       47.69       57.06      5.32 o 
  -4   5   3       20.17       25.11      3.82 o 
  -3   5   3      524.81      468.05     10.89 o 
  -2   5   3      112.81      119.90      5.23 o 
  -1   5   3     1839.15     1794.20     18.13 o 
   0   5   3       80.35       80.70      8.72 o 
   1   5   3     1431.72     1086.42      1.52 o 
   2   5   3      149.18      138.80      5.36 o 
   3   5   3      263.33      257.90      7.43 o 
   4   5   3        6.54        8.35      1.89 o 
   5   5   3        0.82        0.95      1.76 o 
   6   5   3        3.56        2.04      1.89 o 
   7   5   3        2.11        0.24      1.39 o 
  -7   6   3        5.87       16.08      3.81 o 
  -6   6   3        0.44        3.39      3.50 o 
  -5   6   3       22.66       24.47      4.25 o 
  -4   6   3        3.85        0.97      2.63 o 
  -3   6   3       17.35       13.83      3.23 o 
  -2   6   3       43.25       32.18      3.30 o 
  -1   6   3     1909.48     1854.56     19.99 o 
   0   6   3      820.34      857.18     26.02 o 
   1   6   3      122.21      100.08      4.92 o 
   2   6   3      593.88      627.22     12.38 o 
   3   6   3        0.47        3.71      2.09 o 
   4   6   3       64.28       79.97      5.33 o 
   5   6   3       44.23       35.95      3.77 o 
   6   6   3       11.12        9.06      2.82 o 
  -7   7   3       54.43       57.76      6.95 o 
  -6   7   3       15.96       24.95      5.49 o 
  -5   7   3       16.02       14.99      4.80 o 
  -4   7   3      197.03      183.04      8.86 o 
  -3   7   3       43.91       44.08      4.18 o 
  -2   7   3      123.55      123.17      5.97 o 
  -1   7   3      392.80      423.62     10.76 o 
   0   7   3      375.54      419.64     35.73 o 
   1   7   3      915.65      828.10     14.82 o 
   2   7   3      490.87      567.64     12.46 o 
   3   7   3       28.05       14.15      3.06 o 
   4   7   3       12.27       23.03      3.49 o 
   5   7   3       60.35       50.25      5.20 o 
   6   7   3        2.64        0.00      3.05 o 
  -7   8   3        0.35        2.55      4.33 o 
  -6   8   3       12.34       17.54      5.57 o 
  -5   8   3        8.94       14.28      4.63 o 
  -4   8   3       30.51       30.63      5.99 o 
  -3   8   3       76.23       62.80      2.69 o 
  -2   8   3       43.56       42.52      4.55 o 
  -1   8   3      223.72      226.97      8.52 o 
   0   8   3       39.53       42.24      2.86 o 
   1   8   3       22.24       16.25      3.30 o 
   2   8   3      102.36      102.08      6.42 o 
   3   8   3      200.27      208.06      8.81 o 
   4   8   3       69.16       77.19      5.94 o 
   5   8   3       21.01       44.85      5.47 o 
   6   8   3       10.16       15.32      3.62 o 
  -6   9   3        2.24        1.88      4.29 o 
  -5   9   3        1.80        0.00      4.66 o 
  -4   9   3     1280.76     1321.83     26.66 o 
  -3   9   3      150.45      142.10      8.38 o 
  -2   9   3        0.36        0.33      3.03 o 
  -1   9   3       14.61       10.05      3.55 o 
   0   9   3        0.62        0.32      1.77 o 
   1   9   3       26.51        2.47      2.72 o 
   2   9   3     1225.91     1393.23     23.05 o 
   3   9   3       14.42       21.80      3.82 o 
   4   9   3        3.58        5.60      2.65 o 
   5   9   3        4.52        3.09      3.77 o 
   6   9   3        5.40       11.63      3.66 o 
  -6  10   3        0.06        2.74      5.22 o 
  -5  10   3       43.47       42.66      6.71 o 
  -4  10   3       69.95       74.30      7.63 o 
  -3  10   3       22.14       13.15      4.31 o 
  -2  10   3       62.15       64.70      5.98 o 
  -1  10   3       50.98       55.15      5.43 o 
   0  10   3       91.71       94.28      5.86 o 
   1  10   3        3.92        7.48      3.09 o 
   2  10   3      255.12      261.94     11.47 o 
   3  10   3        0.09        1.18      3.35 o 
   5  10   3        9.56        2.43      3.52 o 
  -5  11   3        5.79        1.95      4.87 o 
  -4  11   3        0.12        4.63      4.63 o 
  -3  11   3       43.31       41.13      6.24 o 
  -2  11   3        4.01        5.52      3.55 o 
  -1  11   3        0.91        3.77      3.77 o 
   0  11   3       78.74       77.76      6.64 o 
   1  11   3        0.83        1.20      3.77 o 
   2  11   3       93.61      104.59      7.87 o 
   3  11   3       12.94       17.88      4.21 o 
   4  11   3        2.80        1.47      3.53 o 
   5  11   3        0.17        2.63      4.02 o 
  -4  12   3        5.12        0.61      5.24 o 
  -3  12   3       12.83       14.47      5.50 o 
  -2  12   3       16.73       18.77      6.11 o 
  -1  12   3      101.98       83.16      7.98 o 
   0  12   3        6.74        0.28      2.56 o 
   1  12   3       12.96       20.56      4.34 o 
   2  12   3       33.68       59.32      6.10 o 
   3  12   3       19.11       28.51      5.59 o 
   4  12   3        0.03        1.05      3.35 o 
  -4  13   3       43.75       43.85      6.54 o 
  -3  13   3       46.41       40.13      7.19 o 
  -2  13   3       27.59       40.09      6.25 o 
  -1  13   3      113.79      109.77      8.79 o 
   0  13   3       47.85       44.49      7.99 o 
   1  13   3        0.38        4.81      3.28 o 
   2  13   3      131.61      167.90     10.12 o 
   3  13   3        2.80        3.15      4.64 o 
  -2  14   3        0.75        4.42      4.16 o 
  -1  14   3        8.16        7.38      5.02 o 
   0  14   3       10.25        4.52      3.28 o 
   1  14   3       19.74       20.20      4.03 o 
   2  14   3       15.58       13.71      4.91 o 
  -8   0   4        0.03        3.52      3.96 o 
  -6   0   4       22.45       15.72      3.90 o 
  -4   0   4      113.60      132.07      6.47 o 
  -2   0   4     1534.43     1703.01     17.83 o 
   0   0   4        0.18        0.24      0.63 o 
   2   0   4       13.64       11.09      1.37 o 
   4   0   4        1.69        4.56      1.12 o 
   6   0   4       39.52       77.23      4.59 o 
  -8   1   4       42.31       50.72      6.59 o 
  -7   1   4        2.41       11.87      3.89 o 
  -6   1   4       45.15       41.98      5.03 o 
  -5   1   4       24.05       29.14      3.84 o 
  -4   1   4      138.26      124.03      6.14 o 
  -3   1   4       23.51       13.93      2.57 o 
  -2   1   4     2933.26     3531.07     26.23 o 
  -1   1   4      427.99      490.08      8.92 o 
   0   1   4      342.33      338.92     11.44 o 
   1   1   4      843.54      889.44     10.59 o 
   2   1   4      139.24      122.74      4.24 o 
   3   1   4      297.63      274.24      6.38 o 
   4   1   4        3.69        1.95      1.26 o 
   5   1   4       21.17        0.57      1.21 o 
   6   1   4        5.00        0.21      1.70 o 
   7   1   4        0.16        3.23      1.54 o 
  -8   2   4        0.08        4.07      4.27 o 
  -7   2   4        0.78        1.46      3.86 o 
  -6   2   4        2.39        2.00      3.11 o 
  -5   2   4      234.73      221.05      9.37 o 
  -4   2   4      396.98      417.19     11.06 o 
  -3   2   4        0.46        2.10      1.67 o 
  -2   2   4      904.17     1058.51     14.83 o 
  -1   2   4     1223.22     1449.19     15.19 o 
   0   2   4      198.21      175.79      6.07 o 
   1   2   4      796.87      848.78     10.58 o 
   2   2   4     1933.23     2052.77     17.13 o 
   3   2   4      225.40      194.31      5.57 o 
   4   2   4        3.04        0.84      1.30 o 
   5   2   4       30.98       42.14      3.49 o 
   6   2   4        8.08       11.46      2.34 o 
   7   2   4        0.00        4.17      1.97 o 
  -8   3   4       16.37       13.65      4.32 o 
  -7   3   4        6.01        8.51      4.04 o 
  -6   3   4       12.92       16.49      4.08 o 
  -5   3   4      109.13      113.44      7.15 o 
  -4   3   4       32.98       32.61      3.55 o 
  -3   3   4      740.75      717.71     13.12 o 
  -2   3   4      177.27      162.11      5.97 o 
  -1   3   4     1780.26     1824.57     17.29 o 
   0   3   4      394.74      413.68     19.67 o 
   1   3   4      101.01       94.98      3.95 o 
   2   3   4      349.07      302.80      6.96 o 
   3   3   4        7.62        0.47      1.12 o 
   4   3   4        2.90        5.13      1.67 o 
   5   3   4        5.59       16.76      2.52 o 
   6   3   4       10.59       19.47      3.21 o 
   7   3   4        2.58        1.64      2.16 o 
  -7   4   4        0.02        6.86      4.14 o 
  -6   4   4       32.04       50.71      5.89 o 
  -5   4   4      130.61      119.76      7.61 o 
  -4   4   4      263.36      278.31      9.74 o 
  -3   4   4      335.24      326.58      9.24 o 
  -2   4   4     1146.74     1112.36     15.48 o 
  -1   4   4     1063.84      924.92      1.84 o 
   0   4   4      667.68      596.69     27.44 o 
   1   4   4      505.79      478.57      8.80 o 
   2   4   4      865.68      649.17      1.59 o 
   3   4   4      125.89      154.55      5.44 o 
   4   4   4       14.87        0.38      1.53 o 
   5   4   4       27.63       36.01      3.21 o 
   6   4   4       45.84       36.79      2.06 o 
   7   4   4        8.50       22.68      3.26 o 
  -7   5   4       17.84       30.47      5.50 o 
  -6   5   4       40.50       40.14      6.26 o 
  -5   5   4        1.01        2.39      3.20 o 
  -4   5   4      267.95      267.37     10.01 o 
  -3   5   4        0.61        5.31      2.10 o 
  -2   5   4      109.07      111.91      5.43 o 
  -1   5   4        0.99        0.39      1.45 o 
   0   5   4       30.57       29.14      2.60 o 
   1   5   4        0.58        0.54      1.40 o 
   2   5   4       13.10       17.78      2.29 o 
   3   5   4      297.17      226.67      1.57 o 
   4   5   4        0.36        0.44      1.20 o 
   5   5   4       28.82        0.72      1.45 o 
   6   5   4        3.32       13.18      2.50 o 
   7   5   4        0.04        2.19      1.65 o 
  -7   6   4       57.64       68.24      9.09 o 
  -6   6   4        0.32        3.99      3.99 o 
  -5   6   4      372.90      403.42     14.64 o 
  -4   6   4        1.30        1.02      3.11 o 
  -3   6   4      677.00      604.94     13.95 o 
  -2   6   4       84.83       74.49      4.91 o 
  -1   6   4      486.68      473.83     10.68 o 
   0   6   4      337.92      327.43     48.07 o 
   1   6   4      242.01      245.55      1.67 o 
   2   6   4       18.33       33.44      3.33 o 
   3   6   4       34.21       43.02      3.67 o 
   4   6   4       10.12        0.00      1.66 o 
   5   6   4       58.43       63.00      4.66 o 
   6   6   4        4.10        5.57      2.21 o 
  -7   7   4        7.21        3.21      5.36 o 
  -6   7   4        8.67        8.02      4.71 o 
  -5   7   4      404.80      438.27     16.05 o 
  -4   7   4       80.52       71.13      6.89 o 
  -3   7   4       45.48       51.21      4.71 o 
  -2   7   4        6.00        9.50      2.71 o 
  -1   7   4        0.44        0.76      1.71 o 
   0   7   4       72.89       64.20      5.06 o 
   1   7   4      222.61      265.90      8.80 o 
   2   7   4       16.88       34.80      3.69 o 
   3   7   4       63.42       93.05      5.70 o 
   4   7   4       18.36       25.23      3.07 o 
   5   7   4        5.27        8.99      2.76 o 
  -6   8   4        0.46        6.84      3.98 o 
  -5   8   4        0.06        6.32      4.26 o 
  -4   8   4      403.41      401.84     14.52 o 
  -3   8   4       10.82        2.50      2.90 o 
  -2   8   4      519.55      530.82     13.98 o 
  -1   8   4      118.39       90.49      2.49 o 
   0   8   4        2.00        5.13      1.69 o 
   1   8   4       38.79       39.31      4.35 o 
   2   8   4      196.81      222.84      9.09 o 
   3   8   4        0.03        0.93      2.51 o 
   4   8   4        2.68        2.14      2.87 o 
   5   8   4        8.18       11.28      3.21 o 
   6   8   4        1.66        2.98      2.98 o 
  -6   9   4        3.27       11.36      3.63 o 
  -5   9   4      141.45      133.83     11.09 o 
  -4   9   4        4.74        3.80      3.80 o 
  -3   9   4       52.99       39.09      5.57 o 
  -2   9   4       46.04       40.33      5.14 o 
  -1   9   4      129.48      137.95      7.26 o 
   0   9   4       32.76       33.24      7.15 o 
   1   9   4      425.39      403.08      2.86 o 
   2   9   4      325.00      367.94     12.03 o 
   3   9   4        0.00        3.25      2.24 o 
   5   9   4       11.35        0.41      3.28 o 
  -6  10   4       26.40       39.57      7.41 o 
  -5  10   4       13.84       11.85      6.19 o 
  -4  10   4      158.85      141.22      9.97 o 
  -3  10   4       50.26       41.30      6.25 o 
  -2  10   4       85.23       76.43      6.73 o 
  -1  10   4       75.62       83.29      6.57 o 
   0  10   4        0.24        0.81      4.09 o 
   1  10   4       91.31       95.05      6.91 o 
   2  10   4      880.81      932.36     20.67 o 
   3  10   4        9.51        0.40      3.00 o 
   4  10   4        2.36        6.65      3.35 o 
   5  10   4        3.95        7.94      3.58 o 
  -5  11   4       26.64       17.27      7.16 o 
  -4  11   4        0.38        8.70      4.83 o 
  -3  11   4       94.51       90.92      8.45 o 
  -2  11   4        1.09        0.47      3.61 o 
  -1  11   4        2.06        3.92      4.09 o 
   0  11   4       11.36       16.29      2.89 o 
   1  11   4       33.15       34.77      5.17 o 
   2  11   4        2.98        0.00      3.51 o 
   3  11   4       42.77       59.65      6.39 o 
   4  11   4        0.93        2.89      3.38 o 
  -4  12   4        0.00        8.60      4.08 o 
  -3  12   4        9.11       17.01      4.31 o 
  -2  12   4        4.10        4.68      4.28 o 
  -1  12   4      293.18      263.71     13.12 o 
   0  12   4       10.33       18.15      3.18 o 
   1  12   4       20.51       19.06      4.58 o 
   2  12   4        0.74        1.42      3.13 o 
   3  12   4        3.99        1.91      4.07 o 
   4  12   4        3.51        2.58      5.17 o 
  -3  13   4       10.51        6.86      4.46 o 
  -2  13   4       65.51       53.14      7.12 o 
  -1  13   4        1.02        1.02      4.07 o 
   0  13   4       11.41       13.68      3.25 o 
   1  13   4        0.29        1.95      3.09 o 
   2  13   4       16.43        3.49      3.29 o 
   3  13   4       11.89       13.74      4.57 o 
  -2  14   4        4.06        0.57      5.14 o 
  -1  14   4        5.74        1.60      4.74 o 
   0  14   4       16.60       17.32      9.84 o 
   1  14   4       45.30       41.01      6.46 o 
  -7   0   5       97.66      105.22      9.40 o 
  -5   0   5        2.52        0.00      2.92 o 
  -3   0   5     1272.62     1204.65     17.44 o 
  -1   0   5      905.00      884.40     12.92 o 
   1   0   5      253.47      276.64      6.26 o 
   3   0   5        1.61        2.62      1.13 o 
   5   0   5       37.40       51.93      3.75 o 
   7   0   5        6.24       14.28      2.83 o 
  -8   1   5       11.69       14.41      5.34 o 
  -7   1   5        0.00        6.87      4.11 o 
  -6   1   5       16.60       21.43      4.53 o 
  -5   1   5       99.45       83.50      6.94 o 
  -4   1   5      429.97      454.73     12.30 o 
  -3   1   5       22.14       18.83      2.72 o 
  -2   1   5      423.33      510.00     10.86 o 
  -1   1   5     2414.74     2842.50     22.68 o 
   0   1   5      810.99      904.38     20.09 o 
   1   1   5       40.82       47.09      2.71 o 
   2   1   5      375.58      411.25      7.96 o 
   3   1   5        6.39        4.19      1.64 o 
   4   1   5      223.79      281.94      7.49 o 
   5   1   5      480.92      393.25     12.73 o 
   6   1   5        5.01       11.66      2.00 o 
   7   1   5       10.69        0.21      1.52 o 
  -8   2   5        1.21        2.22      4.65 o 
  -7   2   5       36.01       29.45      6.04 o 
  -6   2   5        0.38        1.80      3.54 o 
  -5   2   5       74.40       73.78      6.54 o 
  -4   2   5       18.76       19.14      3.26 o 
  -3   2   5        1.88        2.50      2.16 o 
  -2   2   5        6.36        8.55      2.60 o 
  -1   2   5      736.59      854.98     12.61 o 
   0   2   5      118.12       96.11      7.36 o 
   1   2   5      532.76      617.17      9.64 o 
   2   2   5        1.29        0.76      1.08 o 
   3   2   5      248.65      153.99      1.13 o 
   4   2   5       53.62       50.18      3.55 o 
   5   2   5       21.74       40.45      3.43 o 
   6   2   5        5.90       14.47      2.53 o 
   7   2   5        6.30        1.62      1.62 o 
  -7   3   5        0.41        0.00      4.51 o 
  -6   3   5       11.16       16.34      4.86 o 
  -5   3   5      218.71      214.31      9.82 o 
  -4   3   5        1.83        1.52      2.54 o 
  -3   3   5       19.15       14.46      2.68 o 
  -2   3   5      632.91      648.25     12.65 o 
  -1   3   5       12.42        3.39      1.75 o 
   0   3   5       25.41       17.17      1.34 o 
   1   3   5      489.94      520.38      9.22 o 
   2   3   5      183.65      142.04      1.15 o 
   3   3   5       18.73        2.34      1.04 o 
   4   3   5       45.75       41.80      1.44 o 
   5   3   5        0.62        1.24      1.44 o 
   6   3   5        1.40        0.69      1.50 o 
   7   3   5       13.28        2.04      1.61 o 
  -7   4   5       56.38       76.83      7.75 o 
  -6   4   5      130.04      140.76     10.18 o 
  -5   4   5      607.62      629.12     17.18 o 
  -4   4   5       39.77       45.98      4.71 o 
  -3   4   5       46.18       53.51      4.61 o 
  -2   4   5       21.32       21.52      3.11 o 
  -1   4   5       38.70        2.65      1.49 o 
   0   4   5      223.77      224.58     16.11 o 
   1   4   5      692.64      806.12     11.97 o 
   2   4   5      227.09      187.74      1.57 o 
   3   4   5        0.07        0.00      1.47 o 
   4   4   5       21.93        1.48      1.48 o 
   5   4   5        3.94        2.22      2.22 o 
   6   4   5        4.26        5.38      2.29 o 
   7   4   5        2.10        4.81      2.36 o 
  -7   5   5        0.23        4.21      4.21 o 
  -6   5   5       42.88       47.76      6.56 o 
  -5   5   5        8.64        6.87      3.74 o 
  -4   5   5       30.66       21.36      3.99 o 
  -3   5   5        6.49       10.12      2.69 o 
  -2   5   5        7.31        7.06      2.39 o 
  -1   5   5        0.17        0.00      1.69 o 
   0   5   5       31.73       22.83      1.93 o 
   1   5   5        0.56        3.91      1.53 o 
   2   5   5       18.79       25.65      2.70 o 
   3   5   5      175.73      158.14      1.24 o 
   4   5   5       10.40       13.09      2.21 o 
   5   5   5       76.62       82.23      5.15 o 
   6   5   5        1.37        2.44      2.13 o 
  -7   6   5        4.06        2.58      5.30 o 
  -6   6   5        2.62        1.11      4.71 o 
  -5   6   5       37.86       40.07      5.74 o 
  -4   6   5      102.79       86.95      6.73 o 
  -3   6   5       52.17       34.59      4.32 o 
  -2   6   5      516.10      505.57     12.55 o 
  -1   6   5      404.88      426.40     10.54 o 
   0   6   5        0.61        2.08      2.48 o 
   1   6   5       38.38       32.61      3.27 o 
   2   6   5        8.60        4.02      2.33 o 
   3   6   5        4.88        4.49      2.28 o 
   4   6   5        0.00        0.23      1.44 o 
   5   6   5        0.00        1.79      1.68 o 
   6   6   5        4.60        7.69      2.00 o 
  -7   7   5        1.14        2.05      4.80 o 
  -6   7   5        0.42        2.40      4.42 o 
  -5   7   5      294.44      318.17     14.51 o 
  -4   7   5       33.84       32.44      5.40 o 
  -3   7   5       69.86       60.25      5.61 o 
  -2   7   5      156.84      153.41      7.59 o 
  -1   7   5      449.78      486.50     12.24 o 
   0   7   5       60.93       60.44     11.70 o 
   1   7   5       19.43       20.08      3.51 o 
   2   7   5      148.45      168.99      7.46 o 
   3   7   5       10.90        0.29      2.30 o 
   4   7   5        0.88        2.98      1.87 o 
   5   7   5       27.67        2.52      2.21 o 
   6   7   5        0.00        0.81      2.14 o 
  -6   8   5        0.87        4.56      4.83 o 
  -5   8   5      255.39      287.55     14.39 o 
  -4   8   5       65.41       77.45      7.60 o 
  -3   8   5        9.30        2.69      3.09 o 
  -2   8   5        0.86        1.39      2.54 o 
  -1   8   5       41.45       42.60      4.62 o 
   0   8   5        9.49        9.83      4.65 o 
   1   8   5      116.01       97.93      6.39 o 
   2   8   5        1.40        3.27      3.27 o 
   3   8   5        1.66        2.30      2.62 o 
   4   8   5       11.43        7.24      2.99 o 
   5   8   5        1.17        3.42      1.99 o 
  -6   9   5       14.01       13.16      6.61 o 
  -5   9   5       90.23       83.37     10.90 o 
  -4   9   5       64.16       78.51      7.96 o 
  -3   9   5       31.64       29.99      5.27 o 
  -2   9   5       14.74       13.87      4.55 o 
  -1   9   5       18.33       25.69      4.06 o 
   0   9   5      246.76      238.11     25.93 o 
   1   9   5        4.55        3.78      3.64 o 
   2   9   5      139.26      172.80      8.73 o 
   3   9   5        0.44        7.75      3.05 o 
   4   9   5        0.10        1.57      2.65 o 
   5   9   5        0.18        0.40      2.72 o 
  -5  10   5      218.33      201.19     13.91 o 
  -4  10   5        0.11        1.68      4.44 o 
  -3  10   5       11.57        8.24      4.40 o 
  -2  10   5       91.58       86.94      7.21 o 
  -1  10   5       10.06       19.23      3.61 o 
   0  10   5      141.02      180.31     15.18 o 
   1  10   5      281.86      278.30     11.36 o 
   2  10   5        3.25        4.38      3.20 o 
   3  10   5       66.05       53.84      2.26 o 
   4  10   5        0.61        3.04      3.23 o 
   5  10   5        0.39        0.46      2.61 o 
  -5  11   5       85.54       78.63     10.29 o 
  -4  11   5        2.67        7.80      4.66 o 
  -3  11   5        5.04        5.81      4.29 o 
  -2  11   5       11.53        6.44      4.39 o 
  -1  11   5        0.08        0.89      3.30 o 
   0  11   5      136.29      147.08      6.33 o 
   1  11   5       91.14       93.54      7.59 o 
   2  11   5       30.92       35.95      5.25 o 
   3  11   5        0.04        3.24      3.24 o 
   4  11   5        3.87       13.55      4.42 o 
  -4  12   5        0.02        3.75      3.75 o 
  -3  12   5       21.37       20.31      5.56 o 
  -2  12   5      269.03      265.30     13.56 o 
  -1  12   5       10.11       12.36      5.44 o 
   0  12   5        4.88        3.98      2.69 o 
   1  12   5       60.57       68.47      7.34 o 
   2  12   5        1.12        4.25      3.36 o 
   3  12   5        8.32       19.49      4.79 o 
  -3  13   5       42.01       27.28      5.97 o 
  -2  13   5       17.27       17.80      5.47 o 
   0  13   5        3.00        8.20      2.44 o 
   1  13   5       21.11       15.57      4.96 o 
   2  13   5        1.67        0.51      3.84 o 
  -1  14   5       11.72       10.50      4.84 o 
   0  14   5       16.43       16.57      3.25 o 
   1  14   5       18.19       14.79      4.01 o 
  -6   0   6       41.74       47.22      6.98 o 
  -4   0   6      230.16      219.01      9.16 o 
  -2   0   6     1742.31     1902.70     22.21 o 
   0   0   6      135.31      123.62      3.25 o 
   2   0   6        1.36        1.46      1.09 o 
   4   0   6       12.42        2.66      1.33 o 
   6   0   6       38.06       77.28      4.44 o 
  -7   1   6       13.16       15.98      5.35 o 
  -6   1   6      154.12      140.56     10.73 o 
  -5   1   6        2.67        2.51      3.03 o 
  -4   1   6      167.93      159.83      7.92 o 
  -3   1   6      498.47      434.28     11.62 o 
  -2   1   6     3022.37     3278.44     29.21 o 
  -1   1   6      283.45      297.75      8.02 o 
   0   1   6       27.59       17.23      1.51 o 
   1   1   6       87.19       78.84      1.11 o 
   2   1   6        0.93        3.46      1.18 o 
   3   1   6       55.65       98.92      4.25 o 
   4   1   6      767.59      631.20     14.43 o 
   5   1   6      112.56      103.23      7.00 o 
   6   1   6        0.62        2.14      1.55 o 
  -7   2   6        0.01        2.93      3.49 o 
  -6   2   6        6.07        6.96      4.09 o 
  -5   2   6       54.25       45.91      5.71 o 
  -4   2   6       15.18       19.93      3.66 o 
  -3   2   6      610.21      534.54     13.19 o 
  -2   2   6      300.06      358.23     10.07 o 
  -1   2   6      401.80      410.09      9.38 o 
   0   2   6        1.13        1.49      1.77 o 
   1   2   6     1622.57     1140.25      1.25 o 
   2   2   6      295.61      310.02      7.59 o 
   3   2   6       85.32       91.11      4.30 o 
   4   2   6       64.91       56.41      1.38 o 
   5   2   6        1.34        2.68      1.44 o 
   6   2   6        2.43        0.43      1.71 o 
  -7   3   6        7.08       11.97      5.56 o 
  -6   3   6        5.40       19.45      4.61 o 
  -5   3   6        0.49        4.22      4.22 o 
  -4   3   6       10.84        7.89      2.87 o 
  -3   3   6      193.21      232.34      8.83 o 
  -2   3   6      489.16      499.01     11.69 o 
  -1   3   6       97.88      101.63      5.01 o 
   0   3   6      398.65      364.75     22.19 o 
   1   3   6      295.74      194.08      1.25 o 
   2   3   6       10.56        0.17      1.23 o 
   3   3   6        0.36        0.89      1.09 o 
   4   3   6       51.75       40.75      2.11 o 
   5   3   6        0.98        2.16      1.45 o 
   6   3   6        4.18       13.40      2.19 o 
  -7   4   6       79.67       70.02      8.71 o 
  -6   4   6        1.40        4.28      4.01 o 
  -5   4   6      102.73       90.82      7.56 o 
  -4   4   6       11.05        8.91      3.26 o 
  -3   4   6       68.47       65.09      5.01 o 
  -2   4   6       35.39       35.25      3.74 o 
  -1   4   6      758.66      590.59      2.04 o 
   0   4   6       70.51       58.12     12.78 o 
   1   4   6      212.32      178.72      6.14 o 
   2   4   6        0.01        1.14      1.32 o 
   3   4   6       63.78       46.54      1.28 o 
   4   4   6        1.11        1.47      1.47 o 
   5   4   6        1.40        1.12      2.12 o 
   6   4   6        4.39        0.46      1.42 o 
  -7   5   6        0.02        1.92      4.61 o 
  -6   5   6        0.30        7.32      3.96 o 
  -5   5   6        0.62        2.80      3.81 o 
  -4   5   6       31.37       28.83      4.92 o 
  -3   5   6        1.28        1.87      2.43 o 
  -2   5   6      635.16      603.82     13.62 o 
  -1   5   6        0.90        0.00      1.94 o 
   0   5   6      434.93      448.47     26.29 o 
   1   5   6       43.86       45.63      3.57 o 
   2   5   6        0.04        1.68      1.68 o 
   3   5   6        9.80        1.72      1.72 o 
   4   5   6       43.48       45.70      3.63 o 
   5   5   6        6.20        4.29      2.33 o 
   6   5   6        4.51       22.44      2.91 o 
  -7   6   6        4.06        2.07      5.60 o 
  -6   6   6        0.30        1.80      4.49 o 
  -5   6   6       39.45       50.68      6.61 o 
  -4   6   6       42.37       41.11      5.30 o 
  -3   6   6        8.08        6.81      2.80 o 
  -2   6   6      109.81      125.36      7.03 o 
  -1   6   6       12.88        1.35      1.85 o 
   0   6   6      313.34      267.88      7.80 o 
   1   6   6       13.21       19.09      2.49 o 
   2   6   6       75.65       61.65      4.37 o 
   3   6   6        2.63        3.51      1.95 o 
   4   6   6        0.40        2.20      1.76 o 
   5   6   6        0.94        2.03      2.03 o 
   6   6   6        0.73        0.98      1.77 o 
  -6   7   6        2.20        1.29      4.83 o 
  -5   7   6       32.76       29.26      6.22 o 
  -4   7   6       74.87       73.67      7.17 o 
  -3   7   6       16.47       10.93      3.03 o 
  -2   7   6      257.46      269.43     10.37 o 
  -1   7   6        2.73        6.34      2.94 o 
   0   7   6       18.77       13.78      1.99 o 
   1   7   6      435.34      332.88      2.66 o 
   2   7   6       18.13       16.61      3.17 o 
   4   7   6       40.97       39.03      4.02 o 
   5   7   6        1.57        1.37      1.89 o 
  -6   8   6       44.28       41.27      8.49 o 
  -5   8   6      313.52      313.31     15.48 o 
  -4   8   6       41.44       40.95      6.12 o 
  -3   8   6       25.76       30.18      4.92 o 
  -2   8   6        3.97        1.92      2.94 o 
  -1   8   6      184.54      186.28      8.75 o 
   0   8   6       18.28       16.83      2.66 o 
   1   8   6      695.03      769.00     17.10 o 
   2   8   6       35.64       30.60      3.99 o 
   3   8   6        1.10        1.62      2.37 o 
   4   8   6       16.80       10.80      2.66 o 
   5   8   6        5.05        2.53      2.53 o 
  -6   9   6        0.04        2.10      6.17 o 
  -5   9   6      195.19      192.30     12.58 o 
  -4   9   6        9.80        9.17      5.56 o 
  -3   9   6        0.43        0.48      3.36 o 
  -2   9   6        1.08        0.86      3.18 o 
  -1   9   6        0.80        0.39      3.18 o 
   0   9   6        0.37        1.43      1.91 o 
   1   9   6     1008.73     1173.25     22.11 o 
   2   9   6      160.07      169.50      9.42 o 
   3   9   6        0.03        5.93      2.50 o 
   4   9   6        6.05        4.14      3.16 o 
   5   9   6        0.39        0.64      1.79 o 
  -5  10   6       98.63       81.76     10.23 o 
  -4  10   6       16.61       13.41      4.73 o 
  -3  10   6        1.98        2.53      4.14 o 
  -2  10   6       68.04       65.92      6.99 o 
  -1  10   6        6.74        3.06      3.24 o 
   0  10   6        1.70        6.50      2.45 o 
   1  10   6       30.48        1.20      3.66 o 
   2  10   6       23.19       27.12      4.94 o 
   3  10   6        0.00        2.46      2.83 o 
   4  10   6        2.24        5.86      3.29 o 
  -5  11   6       40.99       29.51      8.12 o 
  -4  11   6        0.09        0.00      4.51 o 
  -2  11   6       47.85       41.89      6.62 o 
  -1  11   6       18.02       20.54      4.57 o 
   0  11   6        0.99        1.21      2.47 o 
   1  11   6       16.41       11.05      3.96 o 
   2  11   6       72.86       88.23      7.93 o 
   3  11   6        0.02        3.32      3.32 o 
   4  11   6        0.25        3.67      3.67 o 
  -4  12   6       23.83       30.49      5.81 o 
  -3  12   6        7.26        4.08      4.73 o 
  -2  12   6       25.67       18.68      5.81 o 
  -1  12   6        0.74        3.04      3.97 o 
   0  12   6        2.86        4.41      3.39 o 
   1  12   6       31.18       28.75      5.42 o 
   2  12   6       16.92       23.14      4.80 o 
   3  12   6        3.07        6.91      3.48 o 
  -3  13   6        0.03        4.68      4.91 o 
  -2  13   6        6.41        0.53      5.20 o 
  -1  13   6        9.31       13.69      5.08 o 
   0  13   6        1.68        6.69      2.48 o 
   1  13   6       27.42       32.64      5.50 o 
   2  13   6        3.32        3.86      4.39 o 
  -7   0   7       54.62       50.96      8.51 o 
  -5   0   7      229.08      212.60     10.96 o 
  -3   0   7     2030.71     2035.23     26.14 o 
  -1   0   7      560.53      616.30     12.35 o 
   1   0   7       14.74       18.39      2.35 o 
   3   0   7       17.09       41.07      3.06 o 
   5   0   7        3.86        8.10      2.02 o 
  -7   1   7        3.17        3.34      5.71 o 
  -6   1   7       35.69       40.87      6.38 o 
  -5   1   7        0.13        4.00      4.00 o 
  -4   1   7        6.49        3.73      3.35 o 
  -3   1   7       46.49       59.88      5.73 o 
  -2   1   7      571.63      552.79     12.99 o 
  -1   1   7      176.85      211.01      7.24 o 
   0   1   7       61.56       67.18      2.67 o 
   1   1   7       15.30       16.64      2.19 o 
   2   1   7      142.22      164.82      5.85 o 
   3   1   7       37.36       37.46      3.07 o 
   4   1   7        0.38        3.47      2.32 o 
   5   1   7        9.90       24.08      3.11 o 
   6   1   7        0.30        0.21      1.44 o 
  -7   2   7        0.77        1.30      4.29 o 
  -6   2   7        4.29       11.24      4.18 o 
  -5   2   7      104.65       95.63      7.80 o 
  -4   2   7        0.91        1.89      2.90 o 
  -3   2   7       63.09       65.84      5.22 o 
  -2   2   7      156.00      163.57      7.17 o 
  -1   2   7      190.23      193.85      7.16 o 
   0   2   7       28.54       22.84      1.73 o 
   1   2   7      472.70      534.40     10.43 o 
   2   2   7      181.89      210.41      6.74 o 
   3   2   7       15.13       18.46      2.52 o 
   4   2   7        7.86        6.40      1.72 o 
   5   2   7        3.64        1.87      1.87 o 
   6   2   7        8.31       14.17      2.10 o 
  -7   3   7       17.87       22.28      5.12 o 
  -6   3   7       10.19        7.20      4.89 o 
  -5   3   7      175.77      164.96      9.97 o 
  -4   3   7       22.12       23.63      4.27 o 
  -3   3   7       72.15       64.37      5.50 o 
  -2   3   7        0.04        4.57      2.26 o 
  -1   3   7      392.31      383.06     10.03 o 
   0   3   7      161.00      174.73     12.45 o 
   1   3   7       69.86       50.42      1.43 o 
   2   3   7       49.74       52.21      3.65 o 
   3   3   7        2.30        1.99      1.36 o 
   4   3   7        7.94       11.31      2.11 o 
   5   3   7        4.58       12.71      2.13 o 
   6   3   7        0.28        0.44      1.49 o 
  -7   4   7        9.65       13.70      5.19 o 
  -6   4   7        4.97       11.99      3.85 o 
  -5   4   7        1.43        5.27      3.47 o 
  -4   4   7       10.18       13.92      4.56 o 
  -3   4   7        5.17        6.11      2.64 o 
  -2   4   7        1.51        4.19      2.23 o 
  -1   4   7        5.58        2.26      2.26 o 
   0   4   7      209.99      231.02      7.76 o 
   1   4   7      571.04      605.83     11.78 o 
   2   4   7      103.85       85.73      6.49 o 
   3   4   7       79.58       60.40      1.64 o 
   4   4   7       35.37        1.60      1.60 o 
   5   4   7        3.05        2.63      6.12 o 
   6   4   7        1.86        1.58      1.91 o 
  -7   5   7        0.06        2.06      4.24 o 
  -6   5   7       74.07       72.20      7.88 o 
  -5   5   7       12.56        8.58      5.20 o 
  -4   5   7       87.76       74.35      6.41 o 
  -3   5   7      216.77      188.99      9.12 o 
  -2   5   7      161.46      161.35      8.14 o 
  -1   5   7      306.47      332.46     10.28 o 
   0   5   7      195.41      228.20      5.55 o 
   1   5   7      632.52      499.94      2.07 o 
   2   5   7       26.36       25.63      3.15 o 
   3   5   7       67.25       53.16      1.77 o 
   4   5   7       54.98       60.30      4.58 o 
   5   5   7        4.86       11.97      2.29 o 
   6   5   7        1.83        0.46      1.53 o 
  -7   6   7        0.18        5.19      5.19 o 
  -6   6   7      160.70      149.42     10.93 o 
  -5   6   7       42.47       47.16      6.39 o 
  -4   6   7        1.23        0.44      4.06 o 
  -3   6   7      113.96      109.64      7.42 o 
  -2   6   7      274.32      286.72     10.68 o 
  -1   6   7        0.12        0.31      2.23 o 
   0   6   7      232.95      250.81     19.36 o 
   1   6   7        3.10        0.48      2.50 o 
   2   6   7       12.70       13.69      2.46 o 
   3   6   7        0.31        1.84      1.84 o 
   5   6   7        7.35        1.99      1.99 o 
  -6   7   7        1.66        0.68      4.89 o 
  -5   7   7       16.93       20.61      5.60 o 
  -4   7   7       11.85        3.88      4.00 o 
  -3   7   7        0.21        1.68      3.30 o 
  -2   7   7        1.71        5.98      2.88 o 
  -1   7   7       25.50       21.60      3.48 o 
   0   7   7       40.27       40.45      4.95 o 
   1   7   7       57.75       54.10      4.83 o 
   2   7   7       62.53      104.36      6.16 o 
   3   7   7        0.01        1.63      2.18 o 
   4   7   7       22.10       20.73      3.42 o 
   5   7   7        0.44        1.56      1.82 o 
  -6   8   7      128.48      118.28     11.06 o 
  -5   8   7       41.93       38.53      5.91 o 
  -4   8   7       23.43       31.60      5.03 o 
  -3   8   7       78.21       58.36      6.36 o 
  -2   8   7       32.61       15.44      4.33 o 
  -1   8   7        0.03        2.99      2.99 o 
   0   8   7       12.28       12.84      5.69 o 
   1   8   7      302.04      342.43     11.97 o 
   2   8   7      116.19      133.13      7.73 o 
   3   8   7       72.62       98.16      6.00 o 
   4   8   7        0.19        0.00      1.76 o 
   5   8   7        1.60        1.37      2.00 o 
  -5   9   7       29.92       26.60      6.30 o 
  -4   9   7        5.57       10.27      4.42 o 
  -3   9   7        0.62        4.65      4.65 o 
  -2   9   7        9.66       10.67      4.54 o 
  -1   9   7       54.35       62.16      6.33 o 
   0   9   7       60.52       80.22      4.76 o 
   1   9   7      183.38      209.68     10.05 o 
   2   9   7        2.87        3.81      2.77 o 
   3   9   7       12.28       10.10      3.36 o 
   4   9   7        1.36        3.48      2.15 o 
  -5  10   7        0.38        6.43      6.43 o 
  -4  10   7       29.31       44.86      7.02 o 
  -3  10   7       50.97       43.29      6.53 o 
  -2  10   7        2.09        0.53      3.97 o 
  -1  10   7        0.53        0.00      3.25 o 
   0  10   7       37.43       46.11      4.28 o 
   1  10   7      230.49      277.68     12.53 o 
   2  10   7       20.04        0.42      3.14 o 
   3  10   7        0.78        6.46      2.93 o 
   4  10   7       10.89       16.26      4.14 o 
  -4  11   7        0.18        4.88      4.88 o 
  -3  11   7        9.71        9.19      4.63 o 
  -2  11   7      241.51      258.07     13.38 o 
  -1  11   7       11.64       14.07      4.70 o 
   0  11   7       16.98       23.39      3.39 o 
   1  11   7       75.51       63.25      3.95 o 
   2  11   7        0.08        1.37      3.92 o 
   3  11   7        2.44        2.14      4.07 o 
  -3  12   7       36.27       37.35      6.89 o 
  -2  12   7       49.82       42.00      7.01 o 
  -1  12   7        0.61        1.07      4.59 o 
   0  12   7       15.27       10.25      4.96 o 
   1  12   7        9.47       14.85      4.56 o 
   2  12   7       34.66       39.79      5.65 o 
  -2  13   7       11.81        9.13      5.19 o 
  -1  13   7       27.80       14.44      5.60 o 
   0  13   7        0.89        3.65      2.23 o 
   1  13   7        0.91        1.93      3.29 o 
  -6   0   8       22.98       20.41      5.95 o 
  -4   0   8      260.27      253.36     11.30 o 
  -2   0   8      755.75      939.31     18.12 o 
   0   0   8       47.15       58.84      2.80 o 
   2   0   8       72.02       93.92      4.66 o 
   4   0   8      249.88      217.77      9.69 o 
   6   0   8       11.81       36.71      3.22 o 
  -7   1   8        5.51        7.08      6.17 o 
  -6   1   8        0.30        1.21      4.56 o 
  -5   1   8        1.63        3.57      3.57 o 
  -4   1   8       95.48       90.21      6.77 o 
  -3   1   8        0.06        0.69      3.04 o 
  -2   1   8      298.59      267.12      9.84 o 
  -1   1   8      272.45      286.16      9.16 o 
   0   1   8      141.99      155.36      4.36 o 
   1   1   8       14.95       20.24      2.62 o 
   2   1   8        0.10        5.83      2.03 o 
   3   1   8      123.53      119.75      7.17 o 
   4   1   8       37.54       37.94      5.18 o 
   5   1   8        0.61        0.84      1.68 o 
   6   1   8        0.00        3.06      1.54 o 
  -7   2   8        1.07        0.00      5.08 o 
  -6   2   8        1.85        1.81      4.04 o 
  -5   2   8       26.76       24.79      5.55 o 
  -4   2   8       30.90       28.22      4.97 o 
  -3   2   8      350.96      340.92     12.24 o 
  -2   2   8      245.56      256.69     10.18 o 
  -1   2   8        4.60        6.04      2.09 o 
   0   2   8       62.12       73.16      5.59 o 
   1   2   8       48.01       38.16      3.58 o 
   2   2   8       41.13       36.83      1.78 o 
   3   2   8      210.09      157.42      2.28 o 
   4   2   8       34.92       62.88      4.18 o 
   5   2   8        9.49       13.16      2.65 o 
   6   2   8        3.77        6.03      2.20 o 
  -7   3   8        0.00        2.70      4.99 o 
  -6   3   8      205.77      185.39     11.93 o 
  -5   3   8       22.58       19.35      4.92 o 
  -4   3   8        8.02       11.61      3.39 o 
  -3   3   8      704.98      666.45     16.82 o 
  -2   3   8       28.21       24.00      3.93 o 
  -1   3   8       16.49       17.09      2.99 o 
   0   3   8      225.30      280.25      6.12 o 
   1   3   8       47.12       64.35      4.36 o 
   2   3   8       19.24       15.60      2.78 o 
   3   3   8       28.03        1.71      1.71 o 
   4   3   8        7.74       13.69      2.05 o 
   5   3   8        2.60        0.89      1.38 o 
   6   3   8        4.49       11.38      2.42 o 
  -7   4   8        6.32        1.33      5.56 o 
  -6   4   8        0.08        4.84      4.70 o 
  -5   4   8       65.56       57.41      6.28 o 
  -4   4   8        2.68        0.00      3.04 o 
  -3   4   8       86.88       89.57      6.48 o 
  -2   4   8      288.43      287.52     10.79 o 
  -1   4   8        1.00        0.00      2.10 o 
   0   4   8      133.75      139.23      6.23 o 
   1   4   8        7.43        2.03      2.03 o 
   2   4   8        2.31        2.33      2.02 o 
   3   4   8       10.02       21.75      2.82 o 
   5   4   8       10.79        0.92      1.33 o 
  -6   5   8       85.27       72.09      8.22 o 
  -5   5   8        0.01        2.15      4.11 o 
  -4   5   8       40.54       31.58      5.33 o 
  -3   5   8       86.96       72.31      6.75 o 
  -2   5   8        0.09        0.00      2.62 o 
  -1   5   8       16.02       32.43      3.81 o 
   0   5   8        1.92        4.55      1.85 o 
   1   5   8       84.08      106.97      5.85 o 
   2   5   8       37.05       35.15      3.71 o 
   3   5   8        3.23        0.48      1.59 o 
   4   5   8        3.18        1.21      1.55 o 
   5   5   8        2.14        0.00      1.84 o 
  -6   6   8       50.83       48.49      7.17 o 
  -5   6   8       49.65       60.00      7.30 o 
  -4   6   8        0.37        2.92      3.55 o 
  -3   6   8        0.98        0.84      3.32 o 
  -2   6   8        1.57        2.69      3.03 o 
  -1   6   8       78.01       74.21      5.85 o 
   0   6   8       12.53        8.25      2.15 o 
   1   6   8       45.06       42.55      2.50 o 
   2   6   8       17.27       18.25      2.97 o 
   3   6   8       22.15       24.90      2.95 o 
   4   6   8       29.56        1.03      1.60 o 
   5   6   8        3.98        5.13      2.27 o 
  -6   7   8        5.37        7.40      4.63 o 
  -5   7   8       17.63       17.41      5.83 o 
  -4   7   8       71.38       66.65      6.91 o 
  -3   7   8        1.30       10.96      3.18 o 
  -2   7   8       26.35       23.48      4.29 o 
  -1   7   8        8.01        8.97      3.31 o 
   0   7   8       65.99       64.16      4.40 o 
   1   7   8        0.07        0.00      2.39 o 
   2   7   8       12.67       15.26      3.19 o 
   3   7   8       13.12       12.14      3.12 o 
   4   7   8       23.77        1.06      1.89 o 
   5   7   8        0.03        4.27      1.83 o 
  -6   8   8        5.48        0.72      6.18 o 
  -5   8   8       43.68       36.07      6.49 o 
  -4   8   8        5.13        1.68      4.85 o 
  -3   8   8       26.11       24.76      4.78 o 
  -2   8   8       13.22        6.44      4.14 o 
  -1   8   8       51.88       55.74      6.09 o 
   0   8   8      347.32      386.05     29.49 o 
   1   8   8      138.05      126.82      3.67 o 
   2   8   8        0.04        0.65      2.34 o 
   3   8   8        0.46        5.66      2.35 o 
   4   8   8        0.16        0.57      1.75 o 
  -5   9   8        0.20        2.68      5.55 o 
  -4   9   8       27.33       22.64      6.07 o 
  -3   9   8       36.57       28.35      5.99 o 
  -2   9   8        4.35        8.05      3.64 o 
  -1   9   8       22.56       24.89      4.50 o 
   0   9   8      232.01      284.41     12.53 o 
   1   9   8        0.43        2.05      3.86 o 
   2   9   8       36.10       40.97      4.95 o 
   3   9   8        5.08        7.80      2.76 o 
   4   9   8        5.52        6.25      2.87 o 
  -4  10   8       27.75       33.17      5.69 o 
  -3  10   8       19.22        9.15      5.31 o 
  -2  10   8       29.50       32.41      6.18 o 
  -1  10   8        2.84        1.51      3.75 o 
   0  10   8        6.69       10.39      3.34 o 
   1  10   8       83.35       94.09      7.65 o 
   2  10   8        0.11        0.00      3.45 o 
   3  10   8        0.62        2.68      2.34 o 
  -4  11   8        6.48        1.94      5.32 o 
  -3  11   8       75.13       70.17      8.44 o 
  -2  11   8        1.91        2.83      4.57 o 
  -1  11   8       50.40       53.27      7.07 o 
   0  11   8      145.96      162.88     24.00 o 
   1  11   8       20.15        3.91      3.91 o 
   2  11   8        0.89        0.43      3.35 o 
  -2  12   8        0.46        2.35      4.21 o 
  -1  12   8        6.05        2.70      5.45 o 
   0  12   8       11.89       12.53      3.48 o 
   1  12   8        1.58        1.92      3.04 o 
  -7   0   9        3.21        1.47      6.19 o 
  -5   0   9       13.48       14.51      5.02 o 
  -3   0   9     2095.90     2025.56     30.92 o 
  -1   0   9      241.02      253.64      9.30 o 
   1   0   9        6.36        8.48      2.17 o 
   3   0   9      535.68      491.77     15.25 o 
   5   0   9        1.53        2.07      1.75 o 
  -7   1   9       59.76       37.82      7.89 o 
  -6   1   9       34.38       42.00      7.19 o 
  -5   1   9       14.54       12.17      4.59 o 
  -4   1   9        0.55        2.33      3.60 o 
  -3   1   9        1.73        7.60      4.37 o 
  -2   1   9       11.67        7.46      3.64 o 
  -1   1   9      107.67      119.19      6.47 o 
   0   1   9       30.02       30.67      2.65 o 
   2   1   9        6.69        2.31      2.10 o 
   3   1   9        5.71        3.35      2.36 o 
   4   1   9        5.07       16.85      2.83 o 
  -7   2   9        1.35        3.58      5.96 o 
  -6   2   9       24.70       21.02      6.31 o 
  -5   2   9       28.97       11.54      5.94 o 
  -4   2   9       73.49       54.79      6.45 o 
  -3   2   9      163.52      151.86      8.61 o 
  -2   2   9        4.42        2.85      3.08 o 
  -1   2   9        0.11        0.61      2.18 o 
   0   2   9       45.23       64.01     48.36 o 
   1   2   9       65.29       69.70      4.58 o 
   2   2   9       18.89       11.56      2.34 o 
   3   2   9      184.29      147.64      1.77 o 
   4   2   9       23.57        1.86      1.86 o 
   5   2   9        0.12        2.16      1.45 o 
  -7   3   9        0.59        3.42      5.90 o 
  -6   3   9       12.50       17.01      5.65 o 
  -5   3   9        1.63        2.74      4.22 o 
  -4   3   9        7.44        5.21      4.35 o 
  -3   3   9        2.93        0.81      3.25 o 
  -2   3   9      211.19      214.60      9.73 o 
  -1   3   9       25.54       30.83      3.87 o 
   0   3   9        8.52       20.07      2.31 o 
   2   3   9       20.71       17.99      2.69 o 
   3   3   9        1.78        2.33      1.87 o 
   4   3   9        6.34        7.79      2.42 o 
   5   3   9        0.89        0.22      1.73 o 
  -6   4   9       34.98       43.59      7.60 o 
  -5   4   9        1.28        1.64      4.38 o 
  -4   4   9        3.98        0.96      4.05 o 
  -3   4   9       15.58        0.87      3.04 o 
  -2   4   9        0.87        2.32      2.32 o 
  -1   4   9        9.46        7.30      3.70 o 
   0   4   9       28.20        0.60      3.51 o 
   1   4   9       68.59       80.07      5.53 o 
   2   4   9        9.01        0.24      2.09 o 
   3   4   9       98.49      148.57      6.53 o 
   4   4   9        2.08        1.90      1.76 o 
   5   4   9       14.88       39.70      3.53 o 
  -6   5   9       18.03       19.00      4.94 o 
  -5   5   9        2.85        1.09      3.98 o 
  -4   5   9       27.96       23.04      5.15 o 
  -3   5   9        9.50        4.89      3.90 o 
  -2   5   9        6.45        5.28      4.00 o 
  -1   5   9       44.52       46.70      5.21 o 
   0   5   9       51.09       53.74      3.58 o 
   1   5   9      112.02      146.56      7.23 o 
   2   5   9       85.65      116.08      6.19 o 
   3   5   9        7.37        2.23      2.23 o 
   4   5   9        3.79        4.15      1.56 o 
   5   5   9        4.52        0.91      1.61 o 
  -6   6   9       46.90       41.81      7.13 o 
  -5   6   9       20.76       20.04      4.96 o 
  -4   6   9       39.43       38.10      6.00 o 
  -3   6   9       64.32       62.65      6.79 o 
  -2   6   9       26.34       22.50      4.92 o 
  -1   6   9        0.90        0.00      3.50 o 
   0   6   9       11.06       15.69      2.78 o 
   1   6   9       14.15        0.60      2.55 o 
   2   6   9       14.54       16.73      3.15 o 
   3   6   9       60.72       99.08      5.86 o 
   4   6   9        0.03        0.26      1.79 o 
  -6   7   9       31.57       35.66      6.53 o 
  -5   7   9       30.91       24.11      5.74 o 
  -4   7   9        0.28        0.00      4.07 o 
  -3   7   9       47.93       48.74      6.61 o 
  -2   7   9      105.59      100.35      7.90 o 
  -1   7   9        4.45        0.80      3.57 o 
   0   7   9      162.14      201.05     21.93 o 
   1   7   9       24.20       35.49      4.40 o 
   2   7   9        3.14        1.54      2.38 o 
   3   7   9        0.58        2.26      2.36 o 
   4   7   9        2.09        1.05      2.11 o 
  -5   8   9        0.00        2.56      4.41 o 
  -4   8   9       10.92        1.15      4.85 o 
  -3   8   9       43.69       32.51      5.55 o 
  -2   8   9        2.60        7.06      3.35 o 
  -1   8   9       28.05       23.85      5.24 o 
   0   8   9      673.77      935.19     45.94 o 
   1   8   9       70.97       55.57      3.40 o 
   2   8   9        3.35        4.68      2.64 o 
   3   8   9        0.64        5.37      2.64 o 
   4   8   9        1.44        7.61      2.36 o 
  -5   9   9        1.08        2.68      4.49 o 
  -4   9   9       11.21        6.19      4.73 o 
  -3   9   9       23.16       26.68      5.53 o 
  -2   9   9       10.63       13.54      4.25 o 
  -1   9   9        0.04        0.51      3.89 o 
   0   9   9       12.81        9.63      3.37 o 
   1   9   9       16.22        3.46      3.46 o 
   2   9   9       12.86       17.42      3.86 o 
   3   9   9        3.31        0.96      2.51 o 
  -4  10   9        0.03        1.89      4.28 o 
  -3  10   9        0.36        5.53      5.53 o 
  -2  10   9       19.30       29.71      5.70 o 
  -1  10   9        3.37        0.50      4.51 o 
   0  10   9      169.81      176.39    127.93 o 
   1  10   9       31.56       29.32      5.36 o 
   2  10   9        0.39        1.18      2.67 o 
  -3  11   9       17.29       29.76      6.54 o 
  -2  11   9        1.99        2.93      5.01 o 
  -1  11   9       13.85       19.78      5.40 o 
   0  11   9       51.70       41.72      7.62 o 
   1  11   9        0.25        2.87      4.21 o 
  -1  12   9       18.35       15.96      5.02 o 
  -6   0  10       29.87       30.31      6.14 o 
  -4   0  10      138.34      135.05      9.58 o 
  -2   0  10       51.73       64.61      6.68 o 
   0   0  10       51.50       60.79      5.59 o 
   2   0  10      115.76      171.68      7.20 o 
   4   0  10        9.02       15.68      2.48 o 
  -6   1  10       15.40        9.42      5.58 o 
  -5   1  10       18.21       22.62      6.26 o 
  -4   1  10       33.91       31.10      5.80 o 
  -3   1  10        5.70        8.11      3.67 o 
  -2   1  10       11.70       21.96      3.87 o 
  -1   1  10       50.71       64.05      5.28 o 
   0   1  10        0.14        1.45      1.58 o 
   1   1  10        8.47       13.47      2.91 o 
   2   1  10       25.97       25.03      3.56 o 
   3   1  10       11.73       27.43      3.37 o 
   4   1  10        1.82        0.90      1.64 o 
   5   1  10        1.45        0.83      1.30 o 
  -6   2  10        7.29        5.28      6.37 o 
  -5   2  10       10.35        2.39      4.97 o 
  -4   2  10      132.59      104.96      9.23 o 
  -3   2  10       52.88       54.47      6.56 o 
  -2   2  10       47.39       38.58      5.38 o 
  -1   2  10        2.32        4.56      2.59 o 
   0   2  10        0.01        1.33      1.63 o 
   1   2  10        1.08        2.45      1.81 o 
   2   2  10        2.25        3.63      2.03 o 
   3   2  10        1.36        3.42      3.42 o 
   4   2  10        3.19       12.30      2.38 o 
   5   2  10        0.74        1.54      1.54 o 
  -6   3  10       45.08       24.71      7.19 o 
  -5   3  10        9.03       14.09      4.05 o 
  -4   3  10       47.37       45.30      6.81 o 
  -3   3  10       46.17       36.46      6.00 o 
  -2   3  10       32.90       29.80      4.60 o 
  -1   3  10        3.44        5.42      2.76 o 
   0   3  10      362.79      412.39      8.78 o 
   1   3  10        1.59        0.84      2.22 o 
   2   3  10        0.03        1.87      1.74 o 
   3   3  10        1.05        0.26      1.71 o 
   4   3  10        6.05        4.18      2.19 o 
  -6   4  10       25.90       23.65      5.71 o 
  -5   4  10        2.33        5.89      4.27 o 
  -4   4  10        0.43        2.64      3.09 o 
  -3   4  10       28.15        1.44      3.76 o 
  -2   4  10       59.65       46.97      6.48 o 
  -1   4  10      112.76       89.94      2.84 o 
   0   4  10       89.00       84.83     59.45 o 
   1   4  10        5.48        7.11      2.53 o 
   2   4  10        0.02        0.26      2.05 o 
   3   4  10        8.91        7.05      2.95 o 
   4   4  10        1.97        0.00      1.82 o 
  -6   5  10        2.59        4.97      4.97 o 
  -5   5  10        0.60        4.40      4.40 o 
  -4   5  10        5.28        4.31      4.69 o 
  -3   5  10       47.63       37.29      5.87 o 
  -2   5  10       41.54       51.96      6.43 o 
  -1   5  10      215.75      238.77     10.95 o 
   0   5  10      209.16      284.99     14.14 o 
   1   5  10        7.40        7.54      2.76 o 
   2   5  10      151.88      213.99      8.68 o 
   3   5  10       24.87        0.26      1.79 o 
   4   5  10        0.38        0.00      2.05 o 
  -5   6  10        8.25        0.00      4.40 o 
  -4   6  10       62.43       38.84      6.61 o 
  -3   6  10        0.10        0.49      3.78 o 
  -2   6  10       22.65       27.86      4.20 o 
  -1   6  10      135.45      142.40      9.04 o 
   0   6  10       18.79       36.98      3.64 o 
   1   6  10        6.85        1.37      2.81 o 
   2   6  10       26.59       30.27      3.94 o 
   3   6  10       24.53        3.81      2.02 o 
   4   6  10        0.02        0.00      1.61 o 
  -5   7  10        0.79        1.90      4.72 o 
  -4   7  10       24.93       24.90      5.70 o 
  -3   7  10       91.39       81.27      7.93 o 
  -2   7  10        0.45        3.08      3.73 o 
  -1   7  10       31.17       30.65      6.85 o 
   0   7  10      180.39      188.33     16.40 o 
   1   7  10        1.77        5.75      2.44 o 
   2   7  10       28.61       39.24      4.45 o 
   3   7  10        7.85        7.06      2.70 o 
  -4   8  10       17.48        6.66      5.55 o 
  -3   8  10        1.83        2.28      3.81 o 
  -2   8  10        0.55        3.79      4.02 o 
  -1   8  10       17.66       25.03      5.31 o 
   0   8  10       11.36        4.00      3.46 o 
   1   8  10       40.16       71.60      6.06 o 
   3   8  10        6.40       10.00      2.46 o 
  -4   9  10        8.66        1.27      5.67 o 
  -3   9  10        0.06        2.97      4.66 o 
  -2   9  10       16.76        4.62      5.86 o 
  -1   9  10        1.16        0.00      4.67 o 
   0   9  10      102.49      125.91      8.27 o 
   1   9  10        0.27        0.42      4.14 o 
   2   9  10        3.83        1.10      2.43 o 
  -3  10  10        4.22        9.74      5.08 o 
  -2  10  10       18.85       24.44      6.35 o 
  -1  10  10        9.96       12.81      5.43 o 
   0  10  10       17.38       16.29      4.17 o 
   1  10  10        0.29        1.77      3.10 o 
  -1  11  10       44.77       44.97      6.91 o 
   0  11  10       45.02       47.41      6.19 o 
  -5   0  11       32.63       19.39      6.93 o 
  -3   0  11       20.31       17.82      5.13 o 
  -1   0  11       13.16       13.77      3.96 o 
   1   0  11      111.42      133.25      6.81 o 
   3   0  11       49.45       51.17      6.38 o 
  -6   1  11        0.10        1.41      4.89 o 
  -5   1  11       21.08       10.14      6.17 o 
  -4   1  11       68.49       53.30      8.16 o 
  -3   1  11      129.53      124.65      9.79 o 
  -2   1  11       25.87       30.38      4.81 o 
  -1   1  11        0.00        1.21      3.00 o 
   0   1  11        0.23        4.01      2.07 o 
   1   1  11       42.41       52.60      4.68 o 
   2   1  11       39.90       63.76      4.99 o 
   3   1  11       12.62       20.81      3.09 o 
   4   1  11        8.92       12.32      2.34 o 
  -6   2  11        2.05        5.44      5.63 o 
  -5   2  11       27.63        3.14      4.27 o 
  -4   2  11      463.65      409.39     16.57 o 
  -3   2  11       82.13       74.32      7.38 o 
  -2   2  11       15.29       27.85      4.54 o 
  -1   2  11       56.61       81.03      6.64 o 
   0   2  11       61.96       68.40      4.17 o 
   1   2  11        1.07        1.80      2.78 o 
   2   2  11       27.47       57.58      4.69 o 
   3   2  11       18.46        1.01      1.30 o 
   4   2  11        0.61        1.12      1.55 o 
  -6   3  11        0.26        0.69      4.35 o 
  -5   3  11        3.40        3.11      5.25 o 
  -4   3  11        0.31        7.35      4.62 o 
  -3   3  11       53.07       55.19      6.47 o 
  -2   3  11       12.09       17.97      3.68 o 
  -1   3  11      230.42      267.72     12.02 o 
   0   3  11        2.09        0.54      2.08 o 
   1   3  11        0.65        0.65      2.21 o 
   2   3  11        2.70        4.55      2.07 o 
   3   3  11        2.75        3.03      1.86 o 
   4   3  11        9.01       13.37      2.47 o 
  -5   4  11        2.40        5.52      3.52 o 
  -4   4  11      154.72      120.04      9.75 o 
  -3   4  11       11.15       10.93      4.53 o 
  -2   4  11        0.86        7.30      3.26 o 
  -1   4  11        0.36        4.16      4.16 o 
   0   4  11       67.94       82.59      5.28 o 
   1   4  11       29.88       33.37      4.38 o 
   2   4  11       42.91       38.62      2.04 o 
   3   4  11        0.65        2.07      1.58 o 
   4   4  11        0.04        0.46      1.79 o 
  -5   5  11        0.00        5.50      3.51 o 
  -4   5  11        1.25        4.05      4.49 o 
  -3   5  11        0.14        3.79      3.79 o 
  -2   5  11       11.25       11.06      4.02 o 
  -1   5  11        8.47        5.35      4.13 o 
   0   5  11        1.79        1.61      2.72 o 
   1   5  11        0.01        0.00      2.38 o 
   2   5  11       14.38        1.23      1.78 o 
   3   5  11        8.71        1.07      1.89 o 
  -5   6  11        6.71        1.21      5.61 o 
  -4   6  11        0.05        6.98      3.76 o 
  -3   6  11       10.96       13.23      4.47 o 
  -2   6  11        1.49       12.61      3.42 o 
  -1   6  11       46.30       46.65      7.42 o 
   0   6  11        7.59       12.33      5.36 o 
   1   6  11        1.79        2.90      3.37 o 
   2   6  11        2.16        1.59      2.30 o 
   3   6  11        1.43        0.26      2.08 o 
  -4   7  11       17.17       13.00      4.70 o 
  -3   7  11        0.09        3.97      4.57 o 
  -2   7  11        6.34        1.11      4.50 o 
  -1   7  11       53.99       56.00      7.36 o 
   0   7  11        0.02        0.13      5.01 o 
   1   7  11        8.67       14.08      4.29 o 
   2   7  11        3.11        2.00      2.42 o 
   3   7  11        0.10        2.22      2.17 o 
  -4   8  11        0.86        6.70      4.17 o 
  -3   8  11        8.30        6.97      4.93 o 
  -2   8  11        3.34        5.69      4.37 o 
  -1   8  11        0.86        8.84      3.99 o 
   0   8  11       38.06       50.68     13.74 o 
   1   8  11       10.12       11.19      3.21 o 
   2   8  11        0.39        1.37      2.48 o 
  -3   9  11        1.64        1.84      4.31 o 
  -2   9  11        0.04        5.23      5.23 o 
  -1   9  11      111.85      135.01      9.89 o 
   0   9  11       56.46       68.13     10.48 o 
   1   9  11       11.90        0.84      3.50 o 
  -1  10  11       95.59      140.43     10.58 o 
  -4   0  12      149.58      100.34     10.27 o 
  -2   0  12      143.33      139.25     10.87 o 
   0   0  12       46.40       47.10      3.52 o 
   2   0  12       58.75      113.04      6.59 o 
  -5   1  12        5.90        9.89      5.00 o 
  -4   1  12      354.31      301.93     16.17 o 
  -3   1  12       53.03       57.67      7.10 o 
  -2   1  12       35.42       41.58      6.08 o 
  -1   1  12        0.34        3.12      3.65 o 
   0   1  12       33.96       58.90      4.01 o 
   1   1  12       40.87       52.06      5.25 o 
   2   1  12      139.35      122.44     10.47 o 
   3   1  12        1.12        1.75      1.51 o 
  -5   2  12       31.60       12.99      6.59 o 
  -4   2  12        0.03        3.05      5.52 o 
  -3   2  12       20.06       23.22      6.61 o 
  -2   2  12       20.65       22.69      6.21 o 
  -1   2  12        5.01        5.40      4.13 o 
   0   2  12       12.23       12.25      2.49 o 
   1   2  12       22.37       18.18      3.83 o 
   2   2  12       23.79       38.74      4.10 o 
   3   2  12        0.69        0.49      1.85 o 
  -5   3  12        3.78       14.66      4.39 o 
  -4   3  12        0.03        1.77      4.76 o 
  -3   3  12        2.84        3.89      4.32 o 
  -2   3  12        6.07        5.75      3.79 o 
  -1   3  12        1.20       11.50      4.66 o 
   0   3  12        4.05        8.76      2.38 o 
   1   3  12        3.49        0.67      2.71 o 
   2   3  12        0.01        0.00      2.52 o 
   3   3  12        0.76        2.00      2.00 o 
  -5   4  12       12.31        3.74      4.33 o 
  -4   4  12        2.02        5.74      5.74 o 
  -3   4  12        5.98        1.12      4.99 o 
  -2   4  12       19.73       19.19      5.54 o 
  -1   4  12       11.79       14.68      4.66 o 
   0   4  12        6.47        6.16      2.36 o 
   1   4  12        3.50       13.36      3.77 o 
   2   4  12        9.79       20.92      3.51 o 
   3   4  12        3.49        8.57      2.68 o 
  -4   5  12       16.36       13.18      5.81 o 
  -3   5  12        8.02        8.00      4.30 o 
  -2   5  12        2.76        5.25      5.25 o 
  -1   5  12       10.29       12.21      4.81 o 
   0   5  12        8.54       20.90      2.76 o 
   1   5  12        6.64        2.17      2.36 o 
   2   5  12       23.03       41.43      4.97 o 
  -4   6  12        2.27        2.42      4.73 o 
  -3   6  12        5.14        4.62      4.79 o 
  -2   6  12       17.32       15.16      6.37 o 
  -1   6  12       10.93       14.17      5.04 o 
   0   6  12        8.38        8.99      2.79 o 
   1   6  12        7.59       10.58      3.02 o 
   2   6  12        4.47        7.69      2.59 o 
  -3   7  12        4.88        0.57      4.34 o 
  -2   7  12       22.65       22.40      6.96 o 
  -1   7  12      110.32      151.34     10.49 o 
   0   7  12        0.00        1.49      2.39 o 
   1   7  12        0.17        2.36      3.32 o 
  -2   8  12        6.70        7.60      5.22 o 
  -1   8  12        2.66        0.55      4.59 o 
   0   8  12        2.02        7.35      6.12 o 
  -3   0  13        0.86        2.42      3.82 o 
   1   0  13       66.11       84.64      6.38 o 
  -4   1  13       28.92       41.55      6.60 o 
  -3   1  13       12.87       14.88      4.64 o 
  -2   1  13        3.90        5.55      5.55 o 
  -1   1  13       27.79       24.36      5.88 o 
   0   1  13        1.00        0.49      4.90 o 
   1   1  13        8.87        7.87      3.75 o 
   2   1  13        4.47        6.09      3.07 o 
  -4   2  13        3.60        3.78      5.58 o 
  -3   2  13        5.45        2.96      5.93 o 
  -2   2  13       30.28       22.96      6.84 o 
  -1   2  13       65.25       73.67      7.43 o 
   0   2  13        7.91       10.42      3.31 o 
   1   2  13        1.46        5.94      2.83 o 
   2   2  13       16.68       25.52      4.40 o 
  -4   3  13       20.30        8.75      5.97 o 
  -2   3  13        7.19        9.58      4.74 o 
  -1   3  13        5.34       17.94      4.03 o 
   0   3  13        0.63        2.23      2.23 o 
   1   3  13        1.13        1.79      2.45 o 
   2   3  13       11.07       15.14      3.36 o 
  -4   4  13        6.63       11.07      4.55 o 
  -3   4  13        4.63       12.43      4.20 o 
  -2   4  13       12.93        7.96      5.63 o 
  -1   4  13       93.70      111.04      9.23 o 
   0   4  13        1.31        2.85      2.27 o 
   1   4  13       12.03       24.41      3.81 o 
   2   4  13        3.93        7.51      2.98 o 
  -3   5  13        0.15        5.12      5.12 o 
  -2   5  13       28.13       21.85      6.02 o 
  -1   5  13        2.03        1.57      4.09 o 
   0   5  13        0.22        6.40      2.22 o 
   1   5  13        0.47        1.49      2.92 o 
  -3   6  13        0.36        5.04      5.04 o 
  -2   6  13       21.73       20.86      5.69 o 
  -1   6  13        3.33        1.59      4.16 o 
   0   6  13        0.84        0.15      2.30 o 
  -1   7  13        5.60        3.69      4.70 o 
  -2   0  14        0.24        1.76      5.50 o 
   0   0  14        1.27        3.00      2.43 o 
  -3   1  14        3.65        0.59      4.56 o 
  -2   1  14        0.54        0.56      4.99 o 
  -1   1  14        4.01        1.04      4.41 o 
   0   1  14       21.04       12.35      3.61 o 
   1   1  14       12.20       15.97      4.38 o 
  -3   2  14        4.34        0.58      4.93 o 
  -2   2  14       38.96       25.19      6.76 o 
  -1   2  14        2.84        2.56      4.32 o 
   0   2  14        5.72        6.94      2.92 o 
   1   2  14        0.46        5.28      2.65 o 
  -3   3  14        0.54        3.05      4.12 o 
  -2   3  14        1.32        3.48      3.48 o 
  -1   3  14        1.46        5.69      4.72 o 
   0   3  14       18.13       23.11      9.39 o 
  -2   4  14       46.84       61.79      7.79 o 
  -1   4  14        0.32        4.68      4.49 o 
   0   4  14        2.13        5.93      5.52 o 
                                                 
